# Supplementary material for: Reliable genetic diagnosis of NCF1 (p47phox)-deficient chronic granulomatous disease using high-throughput sequencing
Source: Front Immunol. 2025 Aug 18;16:1640496. doi: 10.3389/fimmu.2025.1640496 (PMC12418599; doi:10.3389/fimmu.2025.1640496)
Supplement: Supplementary file 1 [file Table1.xlsx]

## Sheet: Sheet1
Base	REF	ALT	VARIANT	Count (n=2504)	Min	Max	Med	Mean	StdDev	AFR Count (n=661)	AFR Min	AFR Max	AFR Med	AFR Mean	AFR StdDev	AMR Count (n=328)	AMR Min	AMR Max	AMR Med	AMR Mean	AMR StdDev	EAS Count (n=505)	EAS Min	EAS Max	EAS Med	EAS Mean	EAS StdDev	EUR Count (n=522)	EUR Min	EUR Max	EUR Med	EUR Mean	EUR StdDev	SAS Count (n=488)	SAS Min	SAS Max	SAS Med	SAS Mean	SAS StdDev
74773812	G	A	7-74773812-G-A	3	0.106383	0.215686	0.196429	0.172833	0.0583471	0	0	0	0	0	0	0	0	0	0	0	0	0	0	0	0	0	0	1	0.196429	0.196429	0.196429	0.196429	0	2	0.106383	0.215686	0.161035	0.161035	0.0772891
74773818	C	G	7-74773818-C-G	1	0.192982	0.192982	0.192982	0.192982	0	0	0	0	0	0	0	0	0	0	0	0	0	0	0	0	0	0	0	1	0.192982	0.192982	0.192982	0.192982	0	0	0	0	0	0	0
74773835	C	A	7-74773835-C-A	1	0.148936	0.148936	0.148936	0.148936	0	1	0.148936	0.148936	0.148936	0.148936	0	0	0	0	0	0	0	0	0	0	0	0	0	0	0	0	0	0	0	0	0	0	0	0	0
74773860	C	A	7-74773860-C-A	2	0.148936	0.160714	0.154825	0.154825	0.00832839	0	0	0	0	0	0	0	0	0	0	0	0	0	0	0	0	0	0	2	0.148936	0.160714	0.154825	0.154825	0.00832839	0	0	0	0	0	0
74773875	G	C	7-74773875-G-C	1	0.103448	0.103448	0.103448	0.103448	0	0	0	0	0	0	0	0	0	0	0	0	0	1	0.103448	0.103448	0.103448	0.103448	0	0	0	0	0	0	0	0	0	0	0	0	0
74773891	C	G	7-74773891-C-G	1	0.215909	0.215909	0.215909	0.215909	0	1	0.215909	0.215909	0.215909	0.215909	0	0	0	0	0	0	0	0	0	0	0	0	0	0	0	0	0	0	0	0	0	0	0	0	0
74773919	C	A,G	7-74773919-C-A,G	37	0.101124	0.333333	0.172043	0.171219	0.0437074	1	0.172043	0.172043	0.172043	0.172043	0	8	0.112676	0.212766	0.185673	0.16838	0.0415481	0	0	0	0	0	0	20	0.101124	0.25	0.161395	0.163248	0.0384803	8	0.156627	0.333333	0.176363	0.193882	0.0574581
74773929	C	A	7-74773929-C-A	3	0.13253	0.146067	0.136364	0.13832	0.00697755	2	0.136364	0.146067	0.141216	0.141216	0.00686161	0	0	0	0	0	0	1	0.13253	0.13253	0.13253	0.13253	0	0	0	0	0	0	0	0	0	0	0	0	0
74773933	C	T	7-74773933-C-T	2	0.168142	0.235294	0.201718	0.201718	0.047484	0	0	0	0	0	0	0	0	0	0	0	0	0	0	0	0	0	0	0	0	0	0	0	0	2	0.168142	0.235294	0.201718	0.201718	0.047484
74773937	C	T,G	7-74773937-C-T,G	1	0.265957	0.265957	0.265957	0.265957	0	0	0	0	0	0	0	0	0	0	0	0	0	0	0	0	0	0	0	1	0.265957	0.265957	0.265957	0.265957	0	0	0	0	0	0	0
74773938	C	T	7-74773938-C-T	1	0.184783	0.184783	0.184783	0.184783	0	1	0.184783	0.184783	0.184783	0.184783	0	0	0	0	0	0	0	0	0	0	0	0	0	0	0	0	0	0	0	0	0	0	0	0	0
74773940	C	G	7-74773940-C-G	1	0.165138	0.165138	0.165138	0.165138	0	0	0	0	0	0	0	0	0	0	0	0	0	0	0	0	0	0	0	0	0	0	0	0	0	1	0.165138	0.165138	0.165138	0.165138	0
74773947	C	T	7-74773947-C-T	5	0.118182	0.198198	0.158879	0.153229	0.0308343	1	0.158879	0.158879	0.158879	0.158879	0	1	0.198198	0.198198	0.198198	0.198198	0	0	0	0	0	0	0	3	0.118182	0.159574	0.131313	0.136356	0.0211522	0	0	0	0	0	0
74773948	G	A	7-74773948-G-A	5	0.142857	0.173469	0.168831	0.162674	0.0126398	4	0.142857	0.173469	0.169781	0.163972	0.014205	1	0.15748	0.15748	0.15748	0.15748	0	0	0	0	0	0	0	0	0	0	0	0	0	0	0	0	0	0	0
74773951	C	T	7-74773951-C-T	2	0.156522	0.173913	0.165217	0.165217	0.0122975	2	0.156522	0.173913	0.165217	0.165217	0.0122975	0	0	0	0	0	0	0	0	0	0	0	0	0	0	0	0	0	0	0	0	0	0	0	0
74773952	G	A	7-74773952-G-A	4	0.163636	0.235849	0.189594	0.194668	0.0305463	4	0.163636	0.235849	0.189594	0.194668	0.0305463	0	0	0	0	0	0	0	0	0	0	0	0	0	0	0	0	0	0	0	0	0	0	0	0
74773953	C	T	7-74773953-C-T	18	0.123596	0.21	0.148332	0.151935	0.0221774	1	0.12782	0.12782	0.12782	0.12782	0	2	0.146341	0.21	0.178171	0.178171	0.0450134	0	0	0	0	0	0	9	0.123596	0.188679	0.15	0.153471	0.0200856	6	0.127907	0.158879	0.148332	0.144907	0.0128977
74773962	C	T	7-74773962-C-T	1	0.144444	0.144444	0.144444	0.144444	0	0	0	0	0	0	0	0	0	0	0	0	0	1	0.144444	0.144444	0.144444	0.144444	0	0	0	0	0	0	0	0	0	0	0	0	0
74773963	G	A	7-74773963-G-A	1	0.135135	0.135135	0.135135	0.135135	0	0	0	0	0	0	0	1	0.135135	0.135135	0.135135	0.135135	0	0	0	0	0	0	0	0	0	0	0	0	0	0	0	0	0	0	0
74773964	A	G	7-74773964-A-G	1	0.245283	0.245283	0.245283	0.245283	0	0	0	0	0	0	0	0	0	0	0	0	0	1	0.245283	0.245283	0.245283	0.245283	0	0	0	0	0	0	0	0	0	0	0	0	0
74773981	C	A	7-74773981-C-A	1	0.125	0.125	0.125	0.125	0	0	0	0	0	0	0	1	0.125	0.125	0.125	0.125	0	0	0	0	0	0	0	0	0	0	0	0	0	0	0	0	0	0	0
74773991	G	A	7-74773991-G-A	1	0.125	0.125	0.125	0.125	0	0	0	0	0	0	0	0	0	0	0	0	0	0	0	0	0	0	0	1	0.125	0.125	0.125	0.125	0	0	0	0	0	0	0
74774009	G	A	7-74774009-G-A	2	0.14	0.174825	0.157413	0.157413	0.0246251	0	0	0	0	0	0	0	0	0	0	0	0	0	0	0	0	0	0	0	0	0	0	0	0	2	0.14	0.174825	0.157413	0.157413	0.0246251
74774027	C	T	7-74774027-C-T	1	0.120805	0.120805	0.120805	0.120805	0	1	0.120805	0.120805	0.120805	0.120805	0	0	0	0	0	0	0	0	0	0	0	0	0	0	0	0	0	0	0	0	0	0	0	0	0
74774028	A	C	7-74774028-A-C	1	0.146341	0.146341	0.146341	0.146341	0	0	0	0	0	0	0	0	0	0	0	0	0	0	0	0	0	0	0	1	0.146341	0.146341	0.146341	0.146341	0	0	0	0	0	0	0
74774031	C	T	7-74774031-C-T	1	0.123077	0.123077	0.123077	0.123077	0	1	0.123077	0.123077	0.123077	0.123077	0	0	0	0	0	0	0	0	0	0	0	0	0	0	0	0	0	0	0	0	0	0	0	0	0
74774037	G	A	7-74774037-G-A	1	0.144144	0.144144	0.144144	0.144144	0	0	0	0	0	0	0	0	0	0	0	0	0	0	0	0	0	0	0	1	0.144144	0.144144	0.144144	0.144144	0	0	0	0	0	0	0
74774049	C	T	7-74774049-C-T	1	0.193548	0.193548	0.193548	0.193548	0	0	0	0	0	0	0	0	0	0	0	0	0	0	0	0	0	0	0	1	0.193548	0.193548	0.193548	0.193548	0	0	0	0	0	0	0
74774050	C	G	7-74774050-C-G	1	0.122642	0.122642	0.122642	0.122642	0	0	0	0	0	0	0	0	0	0	0	0	0	0	0	0	0	0	0	1	0.122642	0.122642	0.122642	0.122642	0	0	0	0	0	0	0
74774051	G	A	7-74774051-G-A	11	0.112903	0.324074	0.168067	0.180536	0.0571873	0	0	0	0	0	0	0	0	0	0	0	0	1	0.181818	0.181818	0.181818	0.181818	0	5	0.112903	0.239437	0.15534	0.164209	0.046751	5	0.141732	0.324074	0.178295	0.196606	0.0730335
74774055	C	T	7-74774055-C-T	22	0.125874	0.189542	0.160341	0.163958	0.0168403	0	0	0	0	0	0	3	0.153846	0.181818	0.160305	0.165323	0.0146456	0	0	0	0	0	0	14	0.125874	0.1875	0.158447	0.160409	0.017253	5	0.153374	0.189542	0.173554	0.173074	0.0162746
74774059	G	A	7-74774059-G-A	1	0.189394	0.189394	0.189394	0.189394	0	0	0	0	0	0	0	0	0	0	0	0	0	1	0.189394	0.189394	0.189394	0.189394	0	0	0	0	0	0	0	0	0	0	0	0	0
74774063	TGCTGGGCTTTGAGAAGC	T	7-74774063-TGCTGGGCTTTGAGAAGC-T	3	0.137931	0.165289	0.140449	0.14789	0.0151208	3	0.137931	0.165289	0.140449	0.14789	0.0151208	0	0	0	0	0	0	0	0	0	0	0	0	0	0	0	0	0	0	0	0	0	0	0	0
74774081	G	A	7-74774081-G-A	4	0.138211	0.190476	0.173913	0.169128	0.022821	0	0	0	0	0	0	1	0.166667	0.166667	0.166667	0.166667	0	1	0.138211	0.138211	0.138211	0.138211	0	1	0.181159	0.181159	0.181159	0.181159	0	1	0.190476	0.190476	0.190476	0.190476	0
74774086	G	A	7-74774086-G-A	3	0.0923077	0.159091	0.147287	0.132895	0.0356418	0	0	0	0	0	0	0	0	0	0	0	0	0	0	0	0	0	0	0	0	0	0	0	0	3	0.0923077	0.159091	0.147287	0.132895	0.0356418
74774128	C	T	7-74774128-C-T	1	0.132353	0.132353	0.132353	0.132353	0	0	0	0	0	0	0	0	0	0	0	0	0	1	0.132353	0.132353	0.132353	0.132353	0	0	0	0	0	0	0	0	0	0	0	0	0
74774131	G	C	7-74774131-G-C	11	0.10084	0.192982	0.155039	0.150584	0.0297462	2	0.10084	0.167883	0.134362	0.134362	0.0474065	1	0.145985	0.145985	0.145985	0.145985	0	0	0	0	0	0	0	7	0.107692	0.192982	0.155039	0.152103	0.029833	1	0.176991	0.176991	0.176991	0.176991	0
74774136	G	C	7-74774136-G-C	1	0.175573	0.175573	0.175573	0.175573	0	0	0	0	0	0	0	0	0	0	0	0	0	0	0	0	0	0	0	0	0	0	0	0	0	1	0.175573	0.175573	0.175573	0.175573	0
74774137	A	C	7-74774137-A-C	16	0.11215	0.210145	0.174985	0.162653	0.0373472	0	0	0	0	0	0	0	0	0	0	0	0	0	0	0	0	0	0	2	0.125	0.181818	0.153409	0.153409	0.0401765	14	0.11215	0.210145	0.174985	0.163974	0.0383433
74774139	T	G	7-74774139-T-G	1	0.0952381	0.0952381	0.0952381	0.0952381	0	0	0	0	0	0	0	0	0	0	0	0	0	0	0	0	0	0	0	0	0	0	0	0	0	1	0.0952381	0.0952381	0.0952381	0.0952381	0
74774155	C	T	7-74774155-C-T	4	0.158273	0.176	0.175091	0.171114	0.00857143	1	0.175182	0.175182	0.175182	0.175182	0	0	0	0	0	0	0	0	0	0	0	0	0	0	0	0	0	0	0	3	0.158273	0.176	0.175	0.169758	0.00995835
74774170	T	A	7-74774170-T-A	1	0.210145	0.210145	0.210145	0.210145	0	0	0	0	0	0	0	1	0.210145	0.210145	0.210145	0.210145	0	0	0	0	0	0	0	0	0	0	0	0	0	0	0	0	0	0	0
74774173	C	T	7-74774173-C-T	105	0.0956522	0.394737	0.167702	0.171343	0.0460393	104	0.0956522	0.394737	0.167184	0.170962	0.0460959	1	0.210938	0.210938	0.210938	0.210938	0	0	0	0	0	0	0	0	0	0	0	0	0	0	0	0	0	0	0
74774186	C	T	7-74774186-C-T	19	0.110236	0.254386	0.177966	0.182949	0.0318843	0	0	0	0	0	0	0	0	0	0	0	0	10	0.110236	0.254386	0.184393	0.183673	0.0419183	0	0	0	0	0	0	9	0.165217	0.220588	0.177966	0.182145	0.0175843
74774196	G	A	7-74774196-G-A	1	0.171875	0.171875	0.171875	0.171875	0	0	0	0	0	0	0	0	0	0	0	0	0	0	0	0	0	0	0	1	0.171875	0.171875	0.171875	0.171875	0	0	0	0	0	0	0
74774202	C	T	7-74774202-C-T	1	0.166667	0.166667	0.166667	0.166667	0	0	0	0	0	0	0	0	0	0	0	0	0	0	0	0	0	0	0	1	0.166667	0.166667	0.166667	0.166667	0	0	0	0	0	0	0
74774203	G	A	7-74774203-G-A	2	0.157025	0.174242	0.165634	0.165634	0.0121747	0	0	0	0	0	0	0	0	0	0	0	0	1	0.157025	0.157025	0.157025	0.157025	0	0	0	0	0	0	0	1	0.174242	0.174242	0.174242	0.174242	0
74774209	GGGTCTTGGGCACCT	G	7-74774209-GGGTCTTGGGCACCT-G	1	0.195312	0.195312	0.195312	0.195312	0	0	0	0	0	0	0	0	0	0	0	0	0	0	0	0	0	0	0	0	0	0	0	0	0	1	0.195312	0.195312	0.195312	0.195312	0
74774227	C	G	7-74774227-C-G	9	0.133803	0.184874	0.165049	0.162174	0.0187286	0	0	0	0	0	0	4	0.139706	0.184874	0.175439	0.168864	0.0211885	0	0	0	0	0	0	5	0.133803	0.179245	0.15493	0.156821	0.0168592	0	0	0	0	0	0
74774244	G	A	7-74774244-G-A	1	0.120567	0.120567	0.120567	0.120567	0	0	0	0	0	0	0	0	0	0	0	0	0	0	0	0	0	0	0	1	0.120567	0.120567	0.120567	0.120567	0	0	0	0	0	0	0
74774287	C	T	7-74774287-C-T	5	0.129032	0.225564	0.195652	0.176716	0.0431354	5	0.129032	0.225564	0.195652	0.176716	0.0431354	0	0	0	0	0	0	0	0	0	0	0	0	0	0	0	0	0	0	0	0	0	0	0	0
74774288	G	A	7-74774288-G-A	1	0.120567	0.120567	0.120567	0.120567	0	1	0.120567	0.120567	0.120567	0.120567	0	0	0	0	0	0	0	0	0	0	0	0	0	0	0	0	0	0	0	0	0	0	0	0	0
74774289	C	T	7-74774289-C-T	18	0.105634	0.377193	0.180896	0.17987	0.0600944	18	0.105634	0.377193	0.180896	0.17987	0.0600944	0	0	0	0	0	0	0	0	0	0	0	0	0	0	0	0	0	0	0	0	0	0	0	0
74774290	C	T	7-74774290-C-T	1	0.221154	0.221154	0.221154	0.221154	0	0	0	0	0	0	0	0	0	0	0	0	0	0	0	0	0	0	0	0	0	0	0	0	0	1	0.221154	0.221154	0.221154	0.221154	0
74774312	T	A	7-74774312-T-A	35	0.0818182	0.235294	0.152	0.157963	0.0358557	33	0.0818182	0.235294	0.156522	0.159562	0.0362633	1	0.140351	0.140351	0.140351	0.140351	0	0	0	0	0	0	0	1	0.122807	0.122807	0.122807	0.122807	0	0	0	0	0	0	0
74774316	C	T	7-74774316-C-T	68	0.0806452	0.425373	0.168486	0.181699	0.0637094	60	0.105691	0.425373	0.172573	0.187074	0.0644215	6	0.0806452	0.198473	0.133688	0.135443	0.0479327	0	0	0	0	0	0	2	0.15625	0.162162	0.159206	0.159206	0.00418053	0	0	0	0	0	0
74774317	GC	G	7-74774317-GC-G	1	0.163793	0.163793	0.163793	0.163793	0	0	0	0	0	0	0	0	0	0	0	0	0	1	0.163793	0.163793	0.163793	0.163793	0	0	0	0	0	0	0	0	0	0	0	0	0
74774326	C	T	7-74774326-C-T	35	0.107914	0.338583	0.174242	0.173625	0.0390077	34	0.107914	0.338583	0.174553	0.17411	0.0394871	1	0.157143	0.157143	0.157143	0.157143	0	0	0	0	0	0	0	0	0	0	0	0	0	0	0	0	0	0	0
74774328	CAGCCAGGCCCTCAGCCTT	C	7-74774328-CAGCCAGGCCCTCAGCCTT-C	1	0.161677	0.161677	0.161677	0.161677	0	0	0	0	0	0	0	0	0	0	0	0	0	0	0	0	0	0	0	1	0.161677	0.161677	0.161677	0.161677	0	0	0	0	0	0	0
74774381	C	A	7-74774381-C-A	2	0.152	0.176471	0.164235	0.164235	0.0173033	2	0.152	0.176471	0.164235	0.164235	0.0173033	0	0	0	0	0	0	0	0	0	0	0	0	0	0	0	0	0	0	0	0	0	0	0	0
74774389	C	G	7-74774389-C-G	4	0.137615	0.195122	0.165306	0.165837	0.0244128	0	0	0	0	0	0	0	0	0	0	0	0	0	0	0	0	0	0	4	0.137615	0.195122	0.165306	0.165837	0.0244128	0	0	0	0	0	0
74774394	C	T,A	7-74774394-C-T,A	2	0.139535	0.180556	0.160045	0.160045	0.029006	2	0.139535	0.180556	0.160045	0.160045	0.029006	0	0	0	0	0	0	0	0	0	0	0	0	0	0	0	0	0	0	0	0	0	0	0	0
74774401	T	A	7-74774401-T-A	1	0.145251	0.145251	0.145251	0.145251	0	1	0.145251	0.145251	0.145251	0.145251	0	0	0	0	0	0	0	0	0	0	0	0	0	0	0	0	0	0	0	0	0	0	0	0	0
74774408	C	T	7-74774408-C-T	5	0.146067	0.328767	0.164634	0.193574	0.0762241	5	0.146067	0.328767	0.164634	0.193574	0.0762241	0	0	0	0	0	0	0	0	0	0	0	0	0	0	0	0	0	0	0	0	0	0	0	0
74774409	G	A	7-74774409-G-A	1	0.177966	0.177966	0.177966	0.177966	0	0	0	0	0	0	0	0	0	0	0	0	0	1	0.177966	0.177966	0.177966	0.177966	0	0	0	0	0	0	0	0	0	0	0	0	0
74774415	C	T	7-74774415-C-T	1	0.137931	0.137931	0.137931	0.137931	0	0	0	0	0	0	0	0	0	0	0	0	0	1	0.137931	0.137931	0.137931	0.137931	0	0	0	0	0	0	0	0	0	0	0	0	0
74774440	C	G	7-74774440-C-G	1	0.150442	0.150442	0.150442	0.150442	0	0	0	0	0	0	0	0	0	0	0	0	0	0	0	0	0	0	0	0	0	0	0	0	0	1	0.150442	0.150442	0.150442	0.150442	0
74774455	G	A	7-74774455-G-A	1	0.176471	0.176471	0.176471	0.176471	0	1	0.176471	0.176471	0.176471	0.176471	0	0	0	0	0	0	0	0	0	0	0	0	0	0	0	0	0	0	0	0	0	0	0	0	0
74774463	C	T	7-74774463-C-T	173	0.0813953	0.383459	0.169231	0.174082	0.0479312	49	0.0849057	0.316327	0.165414	0.170819	0.053178	21	0.0813953	0.383459	0.179487	0.18762	0.0765112	1	0.149533	0.149533	0.149533	0.149533	0	61	0.100917	0.34375	0.168539	0.171238	0.0361453	41	0.116788	0.261905	0.169643	0.17588	0.0381922
74774475	G	A	7-74774475-G-A	20	0.121212	0.417391	0.175202	0.187079	0.0620458	0	0	0	0	0	0	0	0	0	0	0	0	1	0.121212	0.121212	0.121212	0.121212	0	1	0.221519	0.221519	0.221519	0.221519	0	18	0.134021	0.417391	0.175202	0.188825	0.0630428
74774487	A	T	7-74774487-A-T	1	0.0813953	0.0813953	0.0813953	0.0813953	0	0	0	0	0	0	0	0	0	0	0	0	0	0	0	0	0	0	0	1	0.0813953	0.0813953	0.0813953	0.0813953	0	0	0	0	0	0	0
74774493	G	GCT	7-74774493-G-GCT	3	0.137931	0.235849	0.185484	0.186421	0.0489657	0	0	0	0	0	0	0	0	0	0	0	0	3	0.137931	0.235849	0.185484	0.186421	0.0489657	0	0	0	0	0	0	0	0	0	0	0	0
74774495	T	G	7-74774495-T-G	1	0.147287	0.147287	0.147287	0.147287	0	0	0	0	0	0	0	0	0	0	0	0	0	0	0	0	0	0	0	0	0	0	0	0	0	1	0.147287	0.147287	0.147287	0.147287	0
74774496	C	G	7-74774496-C-G	1	0.172727	0.172727	0.172727	0.172727	0	0	0	0	0	0	0	0	0	0	0	0	0	0	0	0	0	0	0	1	0.172727	0.172727	0.172727	0.172727	0	0	0	0	0	0	0
74774510	C	T	7-74774510-C-T	1	0.114286	0.114286	0.114286	0.114286	0	0	0	0	0	0	0	0	0	0	0	0	0	0	0	0	0	0	0	1	0.114286	0.114286	0.114286	0.114286	0	0	0	0	0	0	0
74774517	T	G	7-74774517-T-G	31	0.131579	0.349057	0.171171	0.181822	0.0424676	0	0	0	0	0	0	5	0.141026	0.2	0.165217	0.167067	0.0214657	0	0	0	0	0	0	22	0.132743	0.349057	0.177629	0.187417	0.0462402	4	0.131579	0.227273	0.159554	0.16949	0.0407223
74774525	G	A	7-74774525-G-A	1	0.175258	0.175258	0.175258	0.175258	0	0	0	0	0	0	0	0	0	0	0	0	0	0	0	0	0	0	0	1	0.175258	0.175258	0.175258	0.175258	0	0	0	0	0	0	0
74774533	C	T	7-74774533-C-T	2	0.104167	0.140496	0.122331	0.122331	0.0256886	2	0.104167	0.140496	0.122331	0.122331	0.0256886	0	0	0	0	0	0	0	0	0	0	0	0	0	0	0	0	0	0	0	0	0	0	0	0
74774562	A	T	7-74774562-A-T	1	0.171717	0.171717	0.171717	0.171717	0	0	0	0	0	0	0	0	0	0	0	0	0	0	0	0	0	0	0	0	0	0	0	0	0	1	0.171717	0.171717	0.171717	0.171717	0
74774563	CAG	C	7-74774563-CAG-C	9	0.121212	0.227642	0.181818	0.176351	0.0352976	0	0	0	0	0	0	3	0.138614	0.181818	0.153226	0.157886	0.0219759	0	0	0	0	0	0	3	0.121212	0.192771	0.160494	0.158159	0.0358366	3	0.2	0.227642	0.211382	0.213008	0.0138927
74774567	G	A	7-74774567-G-A	2	0.116071	0.146789	0.13143	0.13143	0.0217206	0	0	0	0	0	0	1	0.146789	0.146789	0.146789	0.146789	0	0	0	0	0	0	0	1	0.116071	0.116071	0.116071	0.116071	0	0	0	0	0	0	0
74774582	C	T	7-74774582-C-T	1	0.2	0.2	0.2	0.2	0	1	0.2	0.2	0.2	0.2	0	0	0	0	0	0	0	0	0	0	0	0	0	0	0	0	0	0	0	0	0	0	0	0	0
74774587	C	T	7-74774587-C-T	1	0.209091	0.209091	0.209091	0.209091	0	0	0	0	0	0	0	0	0	0	0	0	0	0	0	0	0	0	0	0	0	0	0	0	0	1	0.209091	0.209091	0.209091	0.209091	0
74774596	A	G	7-74774596-A-G	1	0.10219	0.10219	0.10219	0.10219	0	1	0.10219	0.10219	0.10219	0.10219	0	0	0	0	0	0	0	0	0	0	0	0	0	0	0	0	0	0	0	0	0	0	0	0	0
74774632	C	T	7-74774632-C-T	2	0.138889	0.193277	0.166083	0.166083	0.0384584	0	0	0	0	0	0	0	0	0	0	0	0	2	0.138889	0.193277	0.166083	0.166083	0.0384584	0	0	0	0	0	0	0	0	0	0	0	0
74774634	A	G	7-74774634-A-G	2	0.18	0.314286	0.247143	0.247143	0.0949543	0	0	0	0	0	0	0	0	0	0	0	0	0	0	0	0	0	0	1	0.18	0.18	0.18	0.18	0	1	0.314286	0.314286	0.314286	0.314286	0
74774649	C	A	7-74774649-C-A	8	0.116667	0.308511	0.18433	0.1939	0.058394	0	0	0	0	0	0	0	0	0	0	0	0	0	0	0	0	0	0	6	0.158333	0.308511	0.190179	0.211835	0.0548659	2	0.116667	0.163522	0.140094	0.140094	0.0331317
74774653	T	C	7-74774653-T-C	2	0.138686	0.147826	0.143256	0.143256	0.00646292	2	0.138686	0.147826	0.143256	0.143256	0.00646292	0	0	0	0	0	0	0	0	0	0	0	0	0	0	0	0	0	0	0	0	0	0	0	0
74774668	G	A	7-74774668-G-A	1	0.170732	0.170732	0.170732	0.170732	0	0	0	0	0	0	0	0	0	0	0	0	0	0	0	0	0	0	0	1	0.170732	0.170732	0.170732	0.170732	0	0	0	0	0	0	0
74774671	A	G	7-74774671-A-G	1	0.151786	0.151786	0.151786	0.151786	0	0	0	0	0	0	0	0	0	0	0	0	0	1	0.151786	0.151786	0.151786	0.151786	0	0	0	0	0	0	0	0	0	0	0	0	0
74774672	C	T	7-74774672-C-T	1	0.1875	0.1875	0.1875	0.1875	0	0	0	0	0	0	0	1	0.1875	0.1875	0.1875	0.1875	0	0	0	0	0	0	0	0	0	0	0	0	0	0	0	0	0	0	0
74774694	T	C	7-74774694-T-C	6	0.140625	0.224138	0.172735	0.179847	0.0327631	0	0	0	0	0	0	0	0	0	0	0	0	0	0	0	0	0	0	0	0	0	0	0	0	6	0.140625	0.224138	0.172735	0.179847	0.0327631
74774711	C	T	7-74774711-C-T	4	0.111111	0.192661	0.155485	0.153686	0.0342756	0	0	0	0	0	0	0	0	0	0	0	0	0	0	0	0	0	0	1	0.192661	0.192661	0.192661	0.192661	0	3	0.111111	0.165138	0.145833	0.140694	0.0273775
74774738	T	G	7-74774738-T-G	1	0.208	0.208	0.208	0.208	0	0	0	0	0	0	0	1	0.208	0.208	0.208	0.208	0	0	0	0	0	0	0	0	0	0	0	0	0	0	0	0	0	0	0
74774743	T	A	7-74774743-T-A	1	0.128205	0.128205	0.128205	0.128205	0	0	0	0	0	0	0	0	0	0	0	0	0	0	0	0	0	0	0	0	0	0	0	0	0	1	0.128205	0.128205	0.128205	0.128205	0
74774748	T	G	7-74774748-T-G	1	0.125	0.125	0.125	0.125	0	0	0	0	0	0	0	0	0	0	0	0	0	0	0	0	0	0	0	1	0.125	0.125	0.125	0.125	0	0	0	0	0	0	0
74774752	T	G	7-74774752-T-G	2357	0.0816327	1	0.495327	0.475153	0.19361	536	0.0816327	0.741667	0.227487	0.269051	0.129399	324	0.121951	1	0.554447	0.548121	0.174753	504	0.0991736	0.923077	0.644498	0.61278	0.144006	513	0.113043	0.828358	0.494845	0.479218	0.156796	480	0.112	0.872727	0.511841	0.507193	0.157837
74774757	G	C	7-74774757-G-C	1	0.166667	0.166667	0.166667	0.166667	0	0	0	0	0	0	0	0	0	0	0	0	0	0	0	0	0	0	0	1	0.166667	0.166667	0.166667	0.166667	0	0	0	0	0	0	0
74774779	C	T	7-74774779-C-T	13	0.148515	0.2625	0.179245	0.188739	0.0306656	0	0	0	0	0	0	3	0.179245	0.2625	0.220472	0.220739	0.041628	0	0	0	0	0	0	10	0.148515	0.206897	0.173891	0.179139	0.0206158	0	0	0	0	0	0
74774789	A	G	7-74774789-A-G	1	0.366337	0.366337	0.366337	0.366337	0	1	0.366337	0.366337	0.366337	0.366337	0	0	0	0	0	0	0	0	0	0	0	0	0	0	0	0	0	0	0	0	0	0	0	0	0
74774801	C	T	7-74774801-C-T	1	0.138614	0.138614	0.138614	0.138614	0	0	0	0	0	0	0	0	0	0	0	0	0	1	0.138614	0.138614	0.138614	0.138614	0	0	0	0	0	0	0	0	0	0	0	0	0
74774802	G	A	7-74774802-G-A	31	0.1	0.229358	0.151724	0.162169	0.0409684	28	0.1	0.229358	0.147613	0.156893	0.0392513	1	0.189781	0.189781	0.189781	0.189781	0	1	0.222222	0.222222	0.222222	0.222222	0	1	0.222222	0.222222	0.222222	0.222222	0	0	0	0	0	0	0
74774807	C	T	7-74774807-C-T	1	0.192308	0.192308	0.192308	0.192308	0	1	0.192308	0.192308	0.192308	0.192308	0	0	0	0	0	0	0	0	0	0	0	0	0	0	0	0	0	0	0	0	0	0	0	0	0
74774819	A	G	7-74774819-A-G	18	0.106557	0.260504	0.178799	0.179027	0.0377391	18	0.106557	0.260504	0.178799	0.179027	0.0377391	0	0	0	0	0	0	0	0	0	0	0	0	0	0	0	0	0	0	0	0	0	0	0	0
74774824	C	T	7-74774824-C-T	225	0.0813008	0.420168	0.166667	0.176584	0.0549211	42	0.102041	0.247423	0.163793	0.16632	0.0367486	40	0.113043	0.379845	0.171921	0.177457	0.0529608	12	0.113402	0.231481	0.165812	0.166709	0.038449	105	0.0813008	0.393162	0.168067	0.182406	0.0616268	26	0.105263	0.420168	0.16005	0.172869	0.0600393
74774825	G	A	7-74774825-G-A	37	0.0930233	0.240385	0.150538	0.161802	0.0370471	33	0.0930233	0.240385	0.148438	0.157272	0.0360452	1	0.195652	0.195652	0.195652	0.195652	0	1	0.219048	0.219048	0.219048	0.219048	0	1	0.213675	0.213675	0.213675	0.213675	0	1	0.168317	0.168317	0.168317	0.168317	0
74774827	C	T	7-74774827-C-T	17	0.111111	0.232323	0.179245	0.171966	0.0322125	1	0.18018	0.18018	0.18018	0.18018	0	5	0.146067	0.221311	0.1875	0.186111	0.0273774	0	0	0	0	0	0	11	0.111111	0.232323	0.169231	0.16479	0.0345976	0	0	0	0	0	0
74774839	A	G	7-74774839-A-G	2	0.117647	0.208333	0.16299	0.16299	0.0641249	0	0	0	0	0	0	0	0	0	0	0	0	2	0.117647	0.208333	0.16299	0.16299	0.0641249	0	0	0	0	0	0	0	0	0	0	0	0
74774843	G	A	7-74774843-G-A	1	0.165414	0.165414	0.165414	0.165414	0	0	0	0	0	0	0	0	0	0	0	0	0	0	0	0	0	0	0	0	0	0	0	0	0	1	0.165414	0.165414	0.165414	0.165414	0
74774848	C	T	7-74774848-C-T	3	0.116071	0.188525	0.183206	0.162601	0.0403832	2	0.116071	0.188525	0.152298	0.152298	0.0512321	0	0	0	0	0	0	0	0	0	0	0	0	1	0.183206	0.183206	0.183206	0.183206	0	0	0	0	0	0	0
74774855	C	T	7-74774855-C-T	2	0.169492	0.196429	0.18296	0.18296	0.0190474	2	0.169492	0.196429	0.18296	0.18296	0.0190474	0	0	0	0	0	0	0	0	0	0	0	0	0	0	0	0	0	0	0	0	0	0	0	0
74774874	G	A	7-74774874-G-A	35	0.09	0.393617	0.163793	0.170367	0.0544353	34	0.09	0.393617	0.164088	0.170748	0.0552064	1	0.157407	0.157407	0.157407	0.157407	0	0	0	0	0	0	0	0	0	0	0	0	0	0	0	0	0	0	0
74774875	A	G	7-74774875-A-G	1	0.0865385	0.0865385	0.0865385	0.0865385	0	0	0	0	0	0	0	0	0	0	0	0	0	0	0	0	0	0	0	0	0	0	0	0	0	1	0.0865385	0.0865385	0.0865385	0.0865385	0
74774884	G	A	7-74774884-G-A	1622	0.0833333	0.559633	0.226446	0.245892	0.0945693	89	0.0989011	0.426829	0.161905	0.170042	0.0520848	276	0.0927835	0.515789	0.285714	0.267815	0.0947662	482	0.0909091	0.505882	0.301023	0.276231	0.089558	413	0.0869565	0.473684	0.197368	0.229038	0.0909061	362	0.0833333	0.559633	0.195559	0.226656	0.0939512
74774887	C	T	7-74774887-C-T	27	0.127119	0.39726	0.1625	0.175193	0.0533124	0	0	0	0	0	0	0	0	0	0	0	0	25	0.127273	0.39726	0.164706	0.178516	0.0540388	0	0	0	0	0	0	2	0.127119	0.140187	0.133653	0.133653	0.00924066
74774935	C	T	7-74774935-C-T	1	0.114583	0.114583	0.114583	0.114583	0	0	0	0	0	0	0	0	0	0	0	0	0	0	0	0	0	0	0	0	0	0	0	0	0	1	0.114583	0.114583	0.114583	0.114583	0
74774947	C	T	7-74774947-C-T	1	0.186813	0.186813	0.186813	0.186813	0	0	0	0	0	0	0	1	0.186813	0.186813	0.186813	0.186813	0	0	0	0	0	0	0	0	0	0	0	0	0	0	0	0	0	0	0
74774954	G	T	7-74774954-G-T	76	0.0973451	0.3	0.162376	0.164555	0.0379767	70	0.0973451	0.3	0.160892	0.164365	0.0379267	3	0.119565	0.166667	0.125	0.137077	0.0257688	1	0.163462	0.163462	0.163462	0.163462	0	1	0.230769	0.230769	0.230769	0.230769	0	1	0.195122	0.195122	0.195122	0.195122	0
74775008	GGATTACAGGCAT	G	7-74775008-GGATTACAGGCAT-G	2	0.192661	0.211111	0.201886	0.201886	0.0130465	2	0.192661	0.211111	0.201886	0.201886	0.0130465	0	0	0	0	0	0	0	0	0	0	0	0	0	0	0	0	0	0	0	0	0	0	0	0
74775029	G	A	7-74775029-G-A	1	0.169811	0.169811	0.169811	0.169811	0	0	0	0	0	0	0	0	0	0	0	0	0	0	0	0	0	0	0	1	0.169811	0.169811	0.169811	0.169811	0	0	0	0	0	0	0
74775039	T	C	7-74775039-T-C	2	0.189189	0.189189	0.189189	0.189189	0	2	0.189189	0.189189	0.189189	0.189189	0	0	0	0	0	0	0	0	0	0	0	0	0	0	0	0	0	0	0	0	0	0	0	0	0
74775040	G	GT	7-74775040-G-GT	1	0.185185	0.185185	0.185185	0.185185	0	1	0.185185	0.185185	0.185185	0.185185	0	0	0	0	0	0	0	0	0	0	0	0	0	0	0	0	0	0	0	0	0	0	0	0	0
74775042	T	A	7-74775042-T-A	1	0.178571	0.178571	0.178571	0.178571	0	0	0	0	0	0	0	0	0	0	0	0	0	0	0	0	0	0	0	1	0.178571	0.178571	0.178571	0.178571	0	0	0	0	0	0	0
74775074	C	T	7-74775074-C-T	2	0.1875	0.39604	0.29177	0.29177	0.14746	0	0	0	0	0	0	0	0	0	0	0	0	0	0	0	0	0	0	2	0.1875	0.39604	0.29177	0.29177	0.14746	0	0	0	0	0	0
74775082	G	A	7-74775082-G-A	1	0.154545	0.154545	0.154545	0.154545	0	0	0	0	0	0	0	1	0.154545	0.154545	0.154545	0.154545	0	0	0	0	0	0	0	0	0	0	0	0	0	0	0	0	0	0	0
74775089	G	T	7-74775089-G-T	5	0.13253	0.204545	0.158879	0.161274	0.0275705	5	0.13253	0.204545	0.158879	0.161274	0.0275705	0	0	0	0	0	0	0	0	0	0	0	0	0	0	0	0	0	0	0	0	0	0	0	0
74775091	A	G	7-74775091-A-G	2	0.139535	0.201439	0.170487	0.170487	0.0437727	0	0	0	0	0	0	1	0.139535	0.139535	0.139535	0.139535	0	0	0	0	0	0	0	1	0.201439	0.201439	0.201439	0.201439	0	0	0	0	0	0	0
74775097	G	A	7-74775097-G-A	2339	0.0808081	0.898876	0.452991	0.436028	0.173379	511	0.0808081	0.733945	0.264957	0.276146	0.122928	325	0.092437	0.87963	0.504762	0.494562	0.153784	504	0.0918367	0.76087	0.525598	0.518222	0.151988	517	0.0839695	0.821429	0.459459	0.438922	0.156474	482	0.10084	0.898876	0.48901	0.477014	0.159675
74775100	C	T	7-74775100-C-T	24	0.10989	0.218391	0.151874	0.154721	0.034141	0	0	0	0	0	0	5	0.123967	0.218391	0.142857	0.165281	0.047456	0	0	0	0	0	0	18	0.10989	0.214953	0.151874	0.151213	0.0315436	1	0.165049	0.165049	0.165049	0.165049	0
74775104	C	A	7-74775104-C-A	185	0.0803571	0.397849	0.171717	0.175072	0.0462525	28	0.0803571	0.333333	0.157502	0.161784	0.0489853	28	0.0833333	0.244681	0.181385	0.175333	0.0389588	42	0.107143	0.397849	0.180999	0.184921	0.0481022	67	0.0816327	0.350427	0.169355	0.172301	0.047041	20	0.13	0.315385	0.16739	0.181907	0.0438167
74775110	C	T	7-74775110-C-T	1	0.178218	0.178218	0.178218	0.178218	0	0	0	0	0	0	0	0	0	0	0	0	0	0	0	0	0	0	0	1	0.178218	0.178218	0.178218	0.178218	0	0	0	0	0	0	0
74775114	T	C	7-74775114-T-C	1	0.19	0.19	0.19	0.19	0	0	0	0	0	0	0	0	0	0	0	0	0	0	0	0	0	0	0	1	0.19	0.19	0.19	0.19	0	0	0	0	0	0	0
74775125	C	T	7-74775125-C-T	1	0.115385	0.115385	0.115385	0.115385	0	0	0	0	0	0	0	0	0	0	0	0	0	0	0	0	0	0	0	1	0.115385	0.115385	0.115385	0.115385	0	0	0	0	0	0	0
74775131	C	T	7-74775131-C-T	22	0.0833333	0.221311	0.169271	0.162332	0.0364405	1	0.173469	0.173469	0.173469	0.173469	0	1	0.0833333	0.0833333	0.0833333	0.0833333	0	0	0	0	0	0	0	6	0.107143	0.201835	0.161158	0.157101	0.0373092	14	0.114754	0.221311	0.169271	0.169421	0.0324554
74775134	C	G	7-74775134-C-G	3	0.128713	0.205607	0.138298	0.157539	0.0419031	0	0	0	0	0	0	2	0.128713	0.138298	0.133505	0.133505	0.00677762	0	0	0	0	0	0	1	0.205607	0.205607	0.205607	0.205607	0	0	0	0	0	0	0
74775152	C	T	7-74775152-C-T	29	0.118812	0.383838	0.181818	0.183848	0.0469264	2	0.145631	0.206612	0.176121	0.176121	0.0431197	1	0.146789	0.146789	0.146789	0.146789	0	17	0.150943	0.383838	0.188525	0.199846	0.0509066	9	0.118812	0.212963	0.165138	0.159463	0.0298756	0	0	0	0	0	0
74775156	C	T	7-74775156-C-T	1	0.0909091	0.0909091	0.0909091	0.0909091	0	0	0	0	0	0	0	0	0	0	0	0	0	1	0.0909091	0.0909091	0.0909091	0.0909091	0	0	0	0	0	0	0	0	0	0	0	0	0
74775158	C	T	7-74775158-C-T	1	0.191083	0.191083	0.191083	0.191083	0	0	0	0	0	0	0	0	0	0	0	0	0	1	0.191083	0.191083	0.191083	0.191083	0	0	0	0	0	0	0	0	0	0	0	0	0
74775198	G	T	7-74775198-G-T	1	0.135417	0.135417	0.135417	0.135417	0	1	0.135417	0.135417	0.135417	0.135417	0	0	0	0	0	0	0	0	0	0	0	0	0	0	0	0	0	0	0	0	0	0	0	0	0
74775211	T	G	7-74775211-T-G	14	0.134921	0.234568	0.168211	0.175326	0.0312898	0	0	0	0	0	0	0	0	0	0	0	0	0	0	0	0	0	0	0	0	0	0	0	0	14	0.134921	0.234568	0.168211	0.175326	0.0312898
74775218	T	C	7-74775218-T-C	33	0.0956522	0.222222	0.165138	0.164404	0.0361691	32	0.0956522	0.222222	0.165043	0.163666	0.0364943	1	0.188034	0.188034	0.188034	0.188034	0	0	0	0	0	0	0	0	0	0	0	0	0	0	0	0	0	0	0
74775237	C	T	7-74775237-C-T	5	0.125	0.198347	0.165563	0.166258	0.0295325	0	0	0	0	0	0	0	0	0	0	0	0	0	0	0	0	0	0	3	0.152381	0.19	0.165563	0.169315	0.0190881	2	0.125	0.198347	0.161674	0.161674	0.0518642
74775240	C	T	7-74775240-C-T	1	0.2	0.2	0.2	0.2	0	1	0.2	0.2	0.2	0.2	0	0	0	0	0	0	0	0	0	0	0	0	0	0	0	0	0	0	0	0	0	0	0	0	0
74775272	A	G	7-74775272-A-G	1	0.222222	0.222222	0.222222	0.222222	0	1	0.222222	0.222222	0.222222	0.222222	0	0	0	0	0	0	0	0	0	0	0	0	0	0	0	0	0	0	0	0	0	0	0	0	0
74775292	G	A	7-74775292-G-A	15	0.111111	0.245098	0.15894	0.169171	0.0433082	0	0	0	0	0	0	2	0.206897	0.209524	0.20821	0.20821	0.00185775	0	0	0	0	0	0	9	0.111111	0.198347	0.146154	0.146467	0.0302794	4	0.144444	0.245098	0.206697	0.200734	0.049153
74775302	G	A	7-74775302-G-A	1	0.154412	0.154412	0.154412	0.154412	0	0	0	0	0	0	0	0	0	0	0	0	0	1	0.154412	0.154412	0.154412	0.154412	0	0	0	0	0	0	0	0	0	0	0	0	0
74775318	C	A	7-74775318-C-A	1	0.164948	0.164948	0.164948	0.164948	0	0	0	0	0	0	0	0	0	0	0	0	0	1	0.164948	0.164948	0.164948	0.164948	0	0	0	0	0	0	0	0	0	0	0	0	0
74775324	T	C	7-74775324-T-C	1	0.19469	0.19469	0.19469	0.19469	0	0	0	0	0	0	0	0	0	0	0	0	0	0	0	0	0	0	0	1	0.19469	0.19469	0.19469	0.19469	0	0	0	0	0	0	0
74775330	G	GT	7-74775330-G-GT	2	0.0990099	0.211111	0.155061	0.155061	0.0792675	0	0	0	0	0	0	0	0	0	0	0	0	2	0.0990099	0.211111	0.155061	0.155061	0.0792675	0	0	0	0	0	0	0	0	0	0	0	0
74775334	C	CT	7-74775334-C-CT	3	0.136842	0.181818	0.153846	0.157502	0.0227098	0	0	0	0	0	0	0	0	0	0	0	0	3	0.136842	0.181818	0.153846	0.157502	0.0227098	0	0	0	0	0	0	0	0	0	0	0	0
74775338	C	T	7-74775338-C-T	3	0.14433	0.186813	0.146789	0.159311	0.0238496	0	0	0	0	0	0	0	0	0	0	0	0	3	0.14433	0.186813	0.146789	0.159311	0.0238496	0	0	0	0	0	0	0	0	0	0	0	0
74775374	G	T	7-74775374-G-T	1	0.189873	0.189873	0.189873	0.189873	0	1	0.189873	0.189873	0.189873	0.189873	0	0	0	0	0	0	0	0	0	0	0	0	0	0	0	0	0	0	0	0	0	0	0	0	0
74775384	C	T	7-74775384-C-T	1	0.19685	0.19685	0.19685	0.19685	0	0	0	0	0	0	0	0	0	0	0	0	0	0	0	0	0	0	0	0	0	0	0	0	0	1	0.19685	0.19685	0.19685	0.19685	0
74775385	G	A	7-74775385-G-A	19	0.0803571	0.242105	0.157407	0.15813	0.0504018	0	0	0	0	0	0	6	0.0803571	0.204301	0.123126	0.135989	0.0538027	0	0	0	0	0	0	12	0.0978261	0.242105	0.159061	0.162412	0.0441656	1	0.239583	0.239583	0.239583	0.239583	0
74775398	C	G	7-74775398-C-G	1	0.123077	0.123077	0.123077	0.123077	0	0	0	0	0	0	0	0	0	0	0	0	0	0	0	0	0	0	0	0	0	0	0	0	0	1	0.123077	0.123077	0.123077	0.123077	0
74775446	T	A	7-74775446-T-A	1	0.17	0.17	0.17	0.17	0	0	0	0	0	0	0	0	0	0	0	0	0	0	0	0	0	0	0	0	0	0	0	0	0	1	0.17	0.17	0.17	0.17	0
74775471	T	C	7-74775471-T-C	112	0.0917431	0.335938	0.164998	0.171997	0.0454244	4	0.130435	0.172043	0.152974	0.152106	0.0172609	22	0.0984848	0.232759	0.173423	0.170949	0.0394745	0	0	0	0	0	0	68	0.0961538	0.322917	0.158879	0.170722	0.0471019	18	0.0917431	0.335938	0.170699	0.182516	0.0503305
74775478	G	A	7-74775478-G-A	1	0.188525	0.188525	0.188525	0.188525	0	0	0	0	0	0	0	1	0.188525	0.188525	0.188525	0.188525	0	0	0	0	0	0	0	0	0	0	0	0	0	0	0	0	0	0	0
74775496	ATAC	A	7-74775496-ATAC-A	2	0.134615	0.21	0.172308	0.172308	0.053305	2	0.134615	0.21	0.172308	0.172308	0.053305	0	0	0	0	0	0	0	0	0	0	0	0	0	0	0	0	0	0	0	0	0	0	0	0
74775510	G	A	7-74775510-G-A	1	0.181818	0.181818	0.181818	0.181818	0	0	0	0	0	0	0	0	0	0	0	0	0	0	0	0	0	0	0	1	0.181818	0.181818	0.181818	0.181818	0	0	0	0	0	0	0
74775533	C	T	7-74775533-C-T	1	0.221154	0.221154	0.221154	0.221154	0	0	0	0	0	0	0	1	0.221154	0.221154	0.221154	0.221154	0	0	0	0	0	0	0	0	0	0	0	0	0	0	0	0	0	0	0
74775554	C	T	7-74775554-C-T	8	0.147727	0.23301	0.188375	0.189014	0.0275913	8	0.147727	0.23301	0.188375	0.189014	0.0275913	0	0	0	0	0	0	0	0	0	0	0	0	0	0	0	0	0	0	0	0	0	0	0	0
74775577	A	G	7-74775577-A-G	2	0.137255	0.138211	0.137733	0.137733	0.000676334	0	0	0	0	0	0	0	0	0	0	0	0	0	0	0	0	0	0	0	0	0	0	0	0	2	0.137255	0.138211	0.137733	0.137733	0.000676334
74775598	A	AC	7-74775598-A-AC	1	0.203704	0.203704	0.203704	0.203704	0	1	0.203704	0.203704	0.203704	0.203704	0	0	0	0	0	0	0	0	0	0	0	0	0	0	0	0	0	0	0	0	0	0	0	0	0
74775607	C	T	7-74775607-C-T	61	0.0980392	0.414414	0.163934	0.174996	0.0525701	58	0.0980392	0.414414	0.165301	0.176979	0.0527861	3	0.0992366	0.166667	0.144068	0.136657	0.0343204	0	0	0	0	0	0	0	0	0	0	0	0	0	0	0	0	0	0
74775610	T	C	7-74775610-T-C	2	0.137615	0.174757	0.156186	0.156186	0.0262638	2	0.137615	0.174757	0.156186	0.156186	0.0262638	0	0	0	0	0	0	0	0	0	0	0	0	0	0	0	0	0	0	0	0	0	0	0	0
74775631	C	T,G	7-74775631-C-T,G	1	0.173077	0.173077	0.173077	0.173077	0	0	0	0	0	0	0	1	0.173077	0.173077	0.173077	0.173077	0	0	0	0	0	0	0	0	0	0	0	0	0	0	0	0	0	0	0
74775635	C	T	7-74775635-C-T	1	0.148148	0.148148	0.148148	0.148148	0	0	0	0	0	0	0	0	0	0	0	0	0	1	0.148148	0.148148	0.148148	0.148148	0	0	0	0	0	0	0	0	0	0	0	0	0
74775647	A	G	7-74775647-A-G	1	0.188525	0.188525	0.188525	0.188525	0	0	0	0	0	0	0	0	0	0	0	0	0	0	0	0	0	0	0	1	0.188525	0.188525	0.188525	0.188525	0	0	0	0	0	0	0
74775651	AAAACTT	A	7-74775651-AAAACTT-A	1	0.165217	0.165217	0.165217	0.165217	0	0	0	0	0	0	0	0	0	0	0	0	0	1	0.165217	0.165217	0.165217	0.165217	0	0	0	0	0	0	0	0	0	0	0	0	0
74775658	T	TCC	7-74775658-T-TCC	1	0.168142	0.168142	0.168142	0.168142	0	0	0	0	0	0	0	0	0	0	0	0	0	1	0.168142	0.168142	0.168142	0.168142	0	0	0	0	0	0	0	0	0	0	0	0	0
74775689	T	C	7-74775689-T-C	6	0.0978261	0.285714	0.154905	0.173207	0.067169	0	0	0	0	0	0	0	0	0	0	0	0	5	0.130841	0.285714	0.155963	0.188284	0.0627287	0	0	0	0	0	0	1	0.0978261	0.0978261	0.0978261	0.0978261	0
74775704	C	G	7-74775704-C-G	3	0.136752	0.237113	0.140351	0.171405	0.0569332	0	0	0	0	0	0	2	0.136752	0.140351	0.138552	0.138552	0.00254469	0	0	0	0	0	0	1	0.237113	0.237113	0.237113	0.237113	0	0	0	0	0	0	0
74775725	C	CT	7-74775725-C-CT	1	0.150538	0.150538	0.150538	0.150538	0	0	0	0	0	0	0	0	0	0	0	0	0	1	0.150538	0.150538	0.150538	0.150538	0	0	0	0	0	0	0	0	0	0	0	0	0
74775726	T	TTTTTTC	7-74775726-T-TTTTTTC	7	0.1	0.215909	0.173077	0.168625	0.0356899	7	0.1	0.215909	0.173077	0.168625	0.0356899	0	0	0	0	0	0	0	0	0	0	0	0	0	0	0	0	0	0	0	0	0	0	0	0
74775738	C	A	7-74775738-C-A	2	0.148936	0.212389	0.180663	0.180663	0.0448682	0	0	0	0	0	0	0	0	0	0	0	0	2	0.148936	0.212389	0.180663	0.180663	0.0448682	0	0	0	0	0	0	0	0	0	0	0	0
74775744	CT	C	7-74775744-CT-C	1	0.22619	0.22619	0.22619	0.22619	0	1	0.22619	0.22619	0.22619	0.22619	0	0	0	0	0	0	0	0	0	0	0	0	0	0	0	0	0	0	0	0	0	0	0	0	0
74775765	C	T	7-74775765-C-T	1	0.119565	0.119565	0.119565	0.119565	0	0	0	0	0	0	0	0	0	0	0	0	0	1	0.119565	0.119565	0.119565	0.119565	0	0	0	0	0	0	0	0	0	0	0	0	0
74775774	G	A	7-74775774-G-A	244	0.0803571	0.385417	0.168146	0.171555	0.0476174	4	0.132743	0.231707	0.180114	0.181169	0.0408677	61	0.0847458	0.385417	0.171171	0.178961	0.0561634	85	0.0963855	0.346457	0.169643	0.171214	0.0416378	84	0.0803571	0.379562	0.161842	0.16704	0.0482555	10	0.103175	0.212766	0.168816	0.163353	0.0360496
74775791	T	C	7-74775791-T-C	1	0.182927	0.182927	0.182927	0.182927	0	0	0	0	0	0	0	0	0	0	0	0	0	0	0	0	0	0	0	1	0.182927	0.182927	0.182927	0.182927	0	0	0	0	0	0	0
74775798	A	G	7-74775798-A-G	1	0.191304	0.191304	0.191304	0.191304	0	0	0	0	0	0	0	0	0	0	0	0	0	1	0.191304	0.191304	0.191304	0.191304	0	0	0	0	0	0	0	0	0	0	0	0	0
74775802	C	T	7-74775802-C-T	29	0.0952381	0.242991	0.171642	0.168792	0.0365408	27	0.0952381	0.242991	0.176471	0.172776	0.0345969	2	0.11	0.12	0.115	0.115	0.00707107	0	0	0	0	0	0	0	0	0	0	0	0	0	0	0	0	0	0
74775815	C	A	7-74775815-C-A	1	0.176923	0.176923	0.176923	0.176923	0	1	0.176923	0.176923	0.176923	0.176923	0	0	0	0	0	0	0	0	0	0	0	0	0	0	0	0	0	0	0	0	0	0	0	0	0
74775822	C	T	7-74775822-C-T	4	0.155963	0.206897	0.160331	0.17088	0.0242497	0	0	0	0	0	0	0	0	0	0	0	0	4	0.155963	0.206897	0.160331	0.17088	0.0242497	0	0	0	0	0	0	0	0	0	0	0	0
74775827	G	A	7-74775827-G-A	1	0.160494	0.160494	0.160494	0.160494	0	0	0	0	0	0	0	1	0.160494	0.160494	0.160494	0.160494	0	0	0	0	0	0	0	0	0	0	0	0	0	0	0	0	0	0	0
74775828	G	A	7-74775828-G-A	1	0.186047	0.186047	0.186047	0.186047	0	0	0	0	0	0	0	0	0	0	0	0	0	0	0	0	0	0	0	1	0.186047	0.186047	0.186047	0.186047	0	0	0	0	0	0	0
74775880	C	T	7-74775880-C-T	228	0.0808081	0.395604	0.166667	0.174219	0.0520494	43	0.108911	0.239669	0.160377	0.165608	0.0334906	41	0.0990099	0.309278	0.166667	0.170476	0.0450965	12	0.123188	0.266667	0.164491	0.178627	0.0451259	104	0.0808081	0.395604	0.172745	0.179972	0.0616818	28	0.0943396	0.326531	0.16526	0.169666	0.0487713
74775881	G	A	7-74775881-G-A	98	0.0961538	0.330435	0.163363	0.16864	0.0410159	37	0.102273	0.330435	0.163793	0.17009	0.0459847	8	0.113208	0.252632	0.170572	0.176121	0.0433832	14	0.119048	0.21875	0.17108	0.175731	0.0253971	13	0.0982143	0.232044	0.155963	0.158871	0.0311718	26	0.0961538	0.325581	0.158387	0.165343	0.0452042
74775882	C	T	7-74775882-C-T	134	0.0843373	0.372727	0.165083	0.170056	0.041773	60	0.0957447	0.372727	0.168934	0.174733	0.0488634	19	0.107843	0.258929	0.165217	0.17882	0.0424337	27	0.0843373	0.233645	0.159292	0.159558	0.0335927	27	0.114754	0.223214	0.162791	0.164245	0.0295843	1	0.163265	0.163265	0.163265	0.163265	0
74775883	G	A	7-74775883-G-A	207	0.083871	0.411215	0.173077	0.179686	0.0544483	7	0.12	0.238532	0.147368	0.164857	0.0405876	27	0.103774	0.342857	0.183486	0.1811	0.0494793	2	0.125	0.179487	0.152244	0.152244	0.0385283	64	0.103448	0.401869	0.176164	0.180404	0.0544892	107	0.083871	0.411215	0.168675	0.180382	0.0570877
74775890	T	C	7-74775890-T-C	2504	0.162791	0.931818	0.660194	0.650677	0.0795865	661	0.393258	0.931818	0.664	0.659565	0.0708796	328	0.38835	0.875	0.660372	0.65076	0.0757103	505	0.327273	0.876404	0.664634	0.658161	0.058856	522	0.231579	0.92	0.656346	0.644088	0.0905024	488	0.162791	0.88785	0.65029	0.637884	0.0957797
74775895	A	C	7-74775895-A-C	7	0.08	0.106383	0.0879121	0.0908792	0.00976969	3	0.0813953	0.106383	0.0879121	0.0918968	0.0129616	0	0	0	0	0	0	0	0	0	0	0	0	1	0.10101	0.10101	0.10101	0.10101	0	3	0.08	0.091954	0.0875	0.0864847	0.00604134
74775899	C	T	7-74775899-C-T	3	0.153846	0.228261	0.202128	0.194745	0.0377527	0	0	0	0	0	0	0	0	0	0	0	0	1	0.202128	0.202128	0.202128	0.202128	0	1	0.153846	0.153846	0.153846	0.153846	0	1	0.228261	0.228261	0.228261	0.228261	0
74775900	GCAT	G	7-74775900-GCAT-G	2504	0.153226	0.929204	0.653399	0.642545	0.0827821	661	0.3125	0.916667	0.653061	0.643513	0.0822377	328	0.364583	0.87234	0.655211	0.645277	0.0754496	505	0.321429	0.866667	0.660194	0.653755	0.0591657	522	0.228261	0.929204	0.652762	0.63986	0.0918455	488	0.153226	0.891892	0.647619	0.63067	0.0964387
74775907	T	G	7-74775907-T-G	2	0.0909091	0.211765	0.151337	0.151337	0.0854578	2	0.0909091	0.211765	0.151337	0.151337	0.0854578	0	0	0	0	0	0	0	0	0	0	0	0	0	0	0	0	0	0	0	0	0	0	0	0
74775918	AG	A	7-74775918-AG-A	1	0.138614	0.138614	0.138614	0.138614	0	0	0	0	0	0	0	0	0	0	0	0	0	0	0	0	0	0	0	1	0.138614	0.138614	0.138614	0.138614	0	0	0	0	0	0	0
74775928	CAT	C	7-74775928-CAT-C	2488	0.084507	0.864865	0.493976	0.481719	0.162701	645	0.084507	0.7	0.308642	0.304222	0.10852	328	0.252525	0.809524	0.572917	0.552767	0.12391	505	0.259259	0.864865	0.626667	0.603738	0.104854	522	0.153846	0.819444	0.503976	0.510857	0.13033	488	0.12037	0.83908	0.505556	0.511129	0.131948
74775931	A	C	7-74775931-A-C	1	0.152174	0.152174	0.152174	0.152174	0	0	0	0	0	0	0	0	0	0	0	0	0	1	0.152174	0.152174	0.152174	0.152174	0	0	0	0	0	0	0	0	0	0	0	0	0
74775940	G	A	7-74775940-G-A	1	0.181818	0.181818	0.181818	0.181818	0	0	0	0	0	0	0	0	0	0	0	0	0	0	0	0	0	0	0	0	0	0	0	0	0	1	0.181818	0.181818	0.181818	0.181818	0
74775969	T	C	7-74775969-T-C	1	0.223684	0.223684	0.223684	0.223684	0	0	0	0	0	0	0	0	0	0	0	0	0	0	0	0	0	0	0	0	0	0	0	0	0	1	0.223684	0.223684	0.223684	0.223684	0
74775992	G	A	7-74775992-G-A	2486	0.091954	0.602041	0.324009	0.318321	0.0690842	643	0.091954	0.472973	0.300885	0.282712	0.085963	328	0.121622	0.548387	0.333333	0.331899	0.0559879	505	0.091954	0.522124	0.337349	0.336258	0.0587926	522	0.0957447	0.493976	0.323653	0.3254	0.0574029	488	0.132075	0.602041	0.329784	0.329979	0.05552
74776003	A	G	7-74776003-A-G	2	0.202532	0.241071	0.221802	0.221802	0.0272517	0	0	0	0	0	0	0	0	0	0	0	0	2	0.202532	0.241071	0.221802	0.221802	0.0272517	0	0	0	0	0	0	0	0	0	0	0	0
74776011	A	G	7-74776011-A-G	18	0.0947368	0.263158	0.177553	0.166496	0.044791	0	0	0	0	0	0	1	0.263158	0.263158	0.263158	0.263158	0	9	0.0947368	0.205607	0.172414	0.156858	0.0422422	4	0.1125	0.207921	0.197941	0.179076	0.045101	4	0.119565	0.182692	0.151741	0.151435	0.0258755
74776033	G	A	7-74776033-G-A	139	0.0824742	0.493151	0.171717	0.177143	0.0532902	135	0.0824742	0.493151	0.171717	0.177497	0.0538705	2	0.135135	0.181818	0.158477	0.158477	0.0330099	0	0	0	0	0	0	2	0.147727	0.196078	0.171903	0.171903	0.0341894	0	0	0	0	0	0
74776038	C	G	7-74776038-C-G	2	0.238938	0.305882	0.27241	0.27241	0.0473368	0	0	0	0	0	0	0	0	0	0	0	0	0	0	0	0	0	0	0	0	0	0	0	0	2	0.238938	0.305882	0.27241	0.27241	0.0473368
74776039	C	T	7-74776039-C-T	661	0.0804598	0.514286	0.180952	0.207496	0.0821791	494	0.0842105	0.514286	0.184466	0.219177	0.0883013	43	0.0947368	0.292683	0.175258	0.167557	0.0459589	35	0.0947368	0.341176	0.179775	0.181185	0.0484457	70	0.0804598	0.314607	0.172385	0.17237	0.0447884	19	0.102273	0.286765	0.168675	0.172055	0.0446487
74776042	G	A	7-74776042-G-A	5	0.10989	0.222222	0.117021	0.140407	0.047057	5	0.10989	0.222222	0.117021	0.140407	0.047057	0	0	0	0	0	0	0	0	0	0	0	0	0	0	0	0	0	0	0	0	0	0	0	0
74776057	G	A	7-74776057-G-A	6	0.145833	0.208791	0.177435	0.173951	0.0231932	0	0	0	0	0	0	0	0	0	0	0	0	6	0.145833	0.208791	0.177435	0.173951	0.0231932	0	0	0	0	0	0	0	0	0	0	0	0
74776090	G	T	7-74776090-G-T	46	0.103896	0.35443	0.155647	0.164651	0.0453795	46	0.103896	0.35443	0.155647	0.164651	0.0453795	0	0	0	0	0	0	0	0	0	0	0	0	0	0	0	0	0	0	0	0	0	0	0	0
74776093	T	C	7-74776093-T-C	5	0.102041	0.180851	0.163462	0.148886	0.0338542	5	0.102041	0.180851	0.163462	0.148886	0.0338542	0	0	0	0	0	0	0	0	0	0	0	0	0	0	0	0	0	0	0	0	0	0	0	0
74776096	G	A	7-74776096-G-A	3	0.116071	0.146789	0.133929	0.132263	0.0154264	0	0	0	0	0	0	0	0	0	0	0	0	0	0	0	0	0	0	0	0	0	0	0	0	3	0.116071	0.146789	0.133929	0.132263	0.0154264
74776107	C	T	7-74776107-C-T	10	0.132231	0.212389	0.17823	0.173534	0.0247937	0	0	0	0	0	0	7	0.132231	0.212389	0.183673	0.176489	0.0292432	1	0.15748	0.15748	0.15748	0.15748	0	1	0.165217	0.165217	0.165217	0.165217	0	1	0.177215	0.177215	0.177215	0.177215	0
74776132	A	T	7-74776132-A-T	3	0.125	0.223404	0.191304	0.179903	0.0501831	0	0	0	0	0	0	2	0.125	0.223404	0.174202	0.174202	0.0695823	0	0	0	0	0	0	1	0.191304	0.191304	0.191304	0.191304	0	0	0	0	0	0	0
74776138	G	A	7-74776138-G-A	1	0.179104	0.179104	0.179104	0.179104	0	0	0	0	0	0	0	0	0	0	0	0	0	0	0	0	0	0	0	0	0	0	0	0	0	1	0.179104	0.179104	0.179104	0.179104	0
74776151	T	C	7-74776151-T-C	1	0.145455	0.145455	0.145455	0.145455	0	0	0	0	0	0	0	0	0	0	0	0	0	1	0.145455	0.145455	0.145455	0.145455	0	0	0	0	0	0	0	0	0	0	0	0	0
74776154	C	T	7-74776154-C-T	2	0.109756	0.163265	0.136511	0.136511	0.0378367	0	0	0	0	0	0	0	0	0	0	0	0	0	0	0	0	0	0	0	0	0	0	0	0	2	0.109756	0.163265	0.136511	0.136511	0.0378367
74776167	G	A	7-74776167-G-A	2	0.155963	0.182796	0.16938	0.16938	0.0189734	1	0.155963	0.155963	0.155963	0.155963	0	0	0	0	0	0	0	0	0	0	0	0	0	0	0	0	0	0	0	1	0.182796	0.182796	0.182796	0.182796	0
74776177	C	T	7-74776177-C-T	4	0.0978261	0.2125	0.175931	0.165547	0.0491366	0	0	0	0	0	0	0	0	0	0	0	0	1	0.165049	0.165049	0.165049	0.165049	0	2	0.186813	0.2125	0.199657	0.199657	0.0181633	1	0.0978261	0.0978261	0.0978261	0.0978261	0
74776178	G	A	7-74776178-G-A	116	0.0967742	0.309735	0.158387	0.165062	0.0382382	88	0.0967742	0.309735	0.156107	0.16371	0.0412184	15	0.106796	0.209524	0.175824	0.166283	0.0286095	0	0	0	0	0	0	13	0.141667	0.213675	0.166667	0.172809	0.0256848	0	0	0	0	0	0
74776182	G	A	7-74776182-G-A	1	0.222222	0.222222	0.222222	0.222222	0	0	0	0	0	0	0	0	0	0	0	0	0	1	0.222222	0.222222	0.222222	0.222222	0	0	0	0	0	0	0	0	0	0	0	0	0
74776193	C	T	7-74776193-C-T	1	0.123596	0.123596	0.123596	0.123596	0	1	0.123596	0.123596	0.123596	0.123596	0	0	0	0	0	0	0	0	0	0	0	0	0	0	0	0	0	0	0	0	0	0	0	0	0
74776194	G	A	7-74776194-G-A	4	0.13	0.185185	0.137049	0.147321	0.0254614	0	0	0	0	0	0	1	0.137255	0.137255	0.137255	0.137255	0	1	0.136842	0.136842	0.136842	0.136842	0	0	0	0	0	0	0	2	0.13	0.185185	0.157593	0.157593	0.0390218
74776199	G	A	7-74776199-G-A	42	0.1	0.2625	0.159439	0.164198	0.0376016	40	0.1	0.2625	0.159439	0.164965	0.0382152	2	0.132743	0.164948	0.148846	0.148846	0.0227724	0	0	0	0	0	0	0	0	0	0	0	0	0	0	0	0	0	0
74776213	C	T	7-74776213-C-T	1	0.183486	0.183486	0.183486	0.183486	0	1	0.183486	0.183486	0.183486	0.183486	0	0	0	0	0	0	0	0	0	0	0	0	0	0	0	0	0	0	0	0	0	0	0	0	0
74776236	C	T	7-74776236-C-T	2	0.13	0.176991	0.153496	0.153496	0.0332278	0	0	0	0	0	0	1	0.13	0.13	0.13	0.13	0	0	0	0	0	0	0	0	0	0	0	0	0	1	0.176991	0.176991	0.176991	0.176991	0
74776237	G	A	7-74776237-G-A	139	0.0932203	0.40404	0.168	0.172327	0.0450315	136	0.0932203	0.40404	0.167333	0.172629	0.0454185	2	0.135802	0.169355	0.152579	0.152579	0.0237251	0	0	0	0	0	0	1	0.170732	0.170732	0.170732	0.170732	0	0	0	0	0	0	0
74776238	T	C	7-74776238-T-C	1	0.155172	0.155172	0.155172	0.155172	0	0	0	0	0	0	0	0	0	0	0	0	0	0	0	0	0	0	0	0	0	0	0	0	0	1	0.155172	0.155172	0.155172	0.155172	0
74776245	G	A	7-74776245-G-A	1	0.179487	0.179487	0.179487	0.179487	0	1	0.179487	0.179487	0.179487	0.179487	0	0	0	0	0	0	0	0	0	0	0	0	0	0	0	0	0	0	0	0	0	0	0	0	0
74776257	G	A	7-74776257-G-A	3	0.147541	0.176923	0.165414	0.163293	0.0148054	1	0.165414	0.165414	0.165414	0.165414	0	2	0.147541	0.176923	0.162232	0.162232	0.0207763	0	0	0	0	0	0	0	0	0	0	0	0	0	0	0	0	0	0
74776275	T	C	7-74776275-T-C	1	0.196078	0.196078	0.196078	0.196078	0	1	0.196078	0.196078	0.196078	0.196078	0	0	0	0	0	0	0	0	0	0	0	0	0	0	0	0	0	0	0	0	0	0	0	0	0
74776282	C	A	7-74776282-C-A	1	0.227273	0.227273	0.227273	0.227273	0	0	0	0	0	0	0	0	0	0	0	0	0	1	0.227273	0.227273	0.227273	0.227273	0	0	0	0	0	0	0	0	0	0	0	0	0
74776302	G	A	7-74776302-G-A	1	0.179487	0.179487	0.179487	0.179487	0	0	0	0	0	0	0	1	0.179487	0.179487	0.179487	0.179487	0	0	0	0	0	0	0	0	0	0	0	0	0	0	0	0	0	0	0
74776321	T	G	7-74776321-T-G	1	0.152381	0.152381	0.152381	0.152381	0	0	0	0	0	0	0	1	0.152381	0.152381	0.152381	0.152381	0	0	0	0	0	0	0	0	0	0	0	0	0	0	0	0	0	0	0
74776329	C	T,G	7-74776329-C-T,G	1	0.140187	0.140187	0.140187	0.140187	0	0	0	0	0	0	0	0	0	0	0	0	0	0	0	0	0	0	0	1	0.140187	0.140187	0.140187	0.140187	0	0	0	0	0	0	0
74776375	G	A	7-74776375-G-A	1	0.141176	0.141176	0.141176	0.141176	0	0	0	0	0	0	0	0	0	0	0	0	0	0	0	0	0	0	0	0	0	0	0	0	0	1	0.141176	0.141176	0.141176	0.141176	0
74776377	C	T	7-74776377-C-T	5	0.142857	0.178218	0.173469	0.164902	0.0154163	0	0	0	0	0	0	0	0	0	0	0	0	5	0.142857	0.178218	0.173469	0.164902	0.0154163	0	0	0	0	0	0	0	0	0	0	0	0
74776393	C	T	7-74776393-C-T	2	0.107843	0.125	0.116422	0.116422	0.0121317	1	0.107843	0.107843	0.107843	0.107843	0	0	0	0	0	0	0	0	0	0	0	0	0	0	0	0	0	0	0	1	0.125	0.125	0.125	0.125	0
74776405	C	T	7-74776405-C-T	1	0.2	0.2	0.2	0.2	0	0	0	0	0	0	0	0	0	0	0	0	0	0	0	0	0	0	0	0	0	0	0	0	0	1	0.2	0.2	0.2	0.2	0
74776414	T	G	7-74776414-T-G	6	0.114286	0.2	0.151216	0.159599	0.0338298	6	0.114286	0.2	0.151216	0.159599	0.0338298	0	0	0	0	0	0	0	0	0	0	0	0	0	0	0	0	0	0	0	0	0	0	0	0
74776425	G	A	7-74776425-G-A	1	0.158333	0.158333	0.158333	0.158333	0	0	0	0	0	0	0	0	0	0	0	0	0	1	0.158333	0.158333	0.158333	0.158333	0	0	0	0	0	0	0	0	0	0	0	0	0
74776432	C	T	7-74776432-C-T	4	0.125	0.207317	0.155724	0.160941	0.0402441	3	0.125	0.207317	0.12963	0.153982	0.0462473	0	0	0	0	0	0	1	0.181818	0.181818	0.181818	0.181818	0	0	0	0	0	0	0	0	0	0	0	0	0
74776455	G	A	7-74776455-G-A	1	0.145631	0.145631	0.145631	0.145631	0	0	0	0	0	0	0	0	0	0	0	0	0	0	0	0	0	0	0	1	0.145631	0.145631	0.145631	0.145631	0	0	0	0	0	0	0
74776460	G	A	7-74776460-G-A	1	0.242718	0.242718	0.242718	0.242718	0	0	0	0	0	0	0	0	0	0	0	0	0	0	0	0	0	0	0	0	0	0	0	0	0	1	0.242718	0.242718	0.242718	0.242718	0
74776468	C	A	7-74776468-C-A	1	0.118421	0.118421	0.118421	0.118421	0	0	0	0	0	0	0	0	0	0	0	0	0	0	0	0	0	0	0	0	0	0	0	0	0	1	0.118421	0.118421	0.118421	0.118421	0
74776478	T	A	7-74776478-T-A	29	0.0979021	0.241667	0.16092	0.165093	0.037249	27	0.0979021	0.241667	0.16092	0.166677	0.037705	2	0.122449	0.164948	0.143699	0.143699	0.0300517	0	0	0	0	0	0	0	0	0	0	0	0	0	0	0	0	0	0
74776482	G	T	7-74776482-G-T	1	0.0947368	0.0947368	0.0947368	0.0947368	0	1	0.0947368	0.0947368	0.0947368	0.0947368	0	0	0	0	0	0	0	0	0	0	0	0	0	0	0	0	0	0	0	0	0	0	0	0	0
74776488	G	A	7-74776488-G-A	2	0.133333	0.215686	0.17451	0.17451	0.0582323	0	0	0	0	0	0	0	0	0	0	0	0	1	0.215686	0.215686	0.215686	0.215686	0	1	0.133333	0.133333	0.133333	0.133333	0	0	0	0	0	0	0
74776495	G	A	7-74776495-G-A	1	0.258065	0.258065	0.258065	0.258065	0	1	0.258065	0.258065	0.258065	0.258065	0	0	0	0	0	0	0	0	0	0	0	0	0	0	0	0	0	0	0	0	0	0	0	0	0
74776504	C	T	7-74776504-C-T	1	0.151163	0.151163	0.151163	0.151163	0	0	0	0	0	0	0	0	0	0	0	0	0	1	0.151163	0.151163	0.151163	0.151163	0	0	0	0	0	0	0	0	0	0	0	0	0
74776509	A	C	7-74776509-A-C	2504	0.441176	1	1	0.952506	0.0898689	661	0.625954	1	1	0.949759	0.0863272	328	0.625	1	1	0.958819	0.0807778	505	0.604167	1	1	0.976833	0.0692861	522	0.441176	1	1	0.934918	0.104891	488	0.449541	1	1	0.945625	0.0962317
74776516	C	T	7-74776516-C-T	15	0.107843	0.245455	0.178947	0.172777	0.0434317	0	0	0	0	0	0	0	0	0	0	0	0	15	0.107843	0.245455	0.178947	0.172777	0.0434317	0	0	0	0	0	0	0	0	0	0	0	0
74776543	A	G	7-74776543-A-G	1	0.214286	0.214286	0.214286	0.214286	0	0	0	0	0	0	0	0	0	0	0	0	0	0	0	0	0	0	0	1	0.214286	0.214286	0.214286	0.214286	0	0	0	0	0	0	0
74776562	C	T	7-74776562-C-T	2	0.181818	0.227273	0.204545	0.204545	0.0321412	1	0.181818	0.181818	0.181818	0.181818	0	0	0	0	0	0	0	1	0.227273	0.227273	0.227273	0.227273	0	0	0	0	0	0	0	0	0	0	0	0	0
74776563	G	A	7-74776563-G-A	42	0.114583	0.352941	0.173691	0.180219	0.0469135	42	0.114583	0.352941	0.173691	0.180219	0.0469135	0	0	0	0	0	0	0	0	0	0	0	0	0	0	0	0	0	0	0	0	0	0	0	0
74776588	G	A	7-74776588-G-A	1	0.123596	0.123596	0.123596	0.123596	0	0	0	0	0	0	0	0	0	0	0	0	0	1	0.123596	0.123596	0.123596	0.123596	0	0	0	0	0	0	0	0	0	0	0	0	0
74776592	G	A	7-74776592-G-A	1	0.184783	0.184783	0.184783	0.184783	0	0	0	0	0	0	0	0	0	0	0	0	0	0	0	0	0	0	0	0	0	0	0	0	0	1	0.184783	0.184783	0.184783	0.184783	0
74776605	T	C	7-74776605-T-C	24	0.111111	0.287356	0.173416	0.179001	0.0394264	23	0.111111	0.287356	0.172414	0.176715	0.038652	1	0.231579	0.231579	0.231579	0.231579	0	0	0	0	0	0	0	0	0	0	0	0	0	0	0	0	0	0	0
74776613	G	A	7-74776613-G-A	1	0.0982143	0.0982143	0.0982143	0.0982143	0	0	0	0	0	0	0	0	0	0	0	0	0	0	0	0	0	0	0	0	0	0	0	0	0	1	0.0982143	0.0982143	0.0982143	0.0982143	0
74776616	G	A	7-74776616-G-A	1	0.0869565	0.0869565	0.0869565	0.0869565	0	0	0	0	0	0	0	1	0.0869565	0.0869565	0.0869565	0.0869565	0	0	0	0	0	0	0	0	0	0	0	0	0	0	0	0	0	0	0
74776619	C	T	7-74776619-C-T	2	0.173913	0.213483	0.193698	0.193698	0.0279803	0	0	0	0	0	0	0	0	0	0	0	0	2	0.173913	0.213483	0.193698	0.193698	0.0279803	0	0	0	0	0	0	0	0	0	0	0	0
74776624	A	G	7-74776624-A-G	1	0.184211	0.184211	0.184211	0.184211	0	1	0.184211	0.184211	0.184211	0.184211	0	0	0	0	0	0	0	0	0	0	0	0	0	0	0	0	0	0	0	0	0	0	0	0	0
74776625	C	T	7-74776625-C-T	1	0.144737	0.144737	0.144737	0.144737	0	0	0	0	0	0	0	0	0	0	0	0	0	1	0.144737	0.144737	0.144737	0.144737	0	0	0	0	0	0	0	0	0	0	0	0	0
74776626	G	A	7-74776626-G-A	23	0.091954	0.287234	0.153153	0.165788	0.0501898	3	0.112676	0.181818	0.146667	0.147054	0.0345727	5	0.140351	0.287234	0.177083	0.186202	0.0592036	0	0	0	0	0	0	14	0.091954	0.275	0.148005	0.159005	0.0502434	1	0.214876	0.214876	0.214876	0.214876	0
74776662	A	G	7-74776662-A-G	2	0.163043	0.188119	0.175581	0.175581	0.0177309	0	0	0	0	0	0	0	0	0	0	0	0	0	0	0	0	0	0	0	0	0	0	0	0	2	0.163043	0.188119	0.175581	0.175581	0.0177309
74776667	G	T	7-74776667-G-T	59	0.0825688	0.262295	0.168317	0.165547	0.0414718	55	0.0825688	0.262295	0.168317	0.166687	0.0420257	4	0.105882	0.18	0.156794	0.149868	0.0333023	0	0	0	0	0	0	0	0	0	0	0	0	0	0	0	0	0	0
74776680	A	T	7-74776680-A-T	3	0.105882	0.157895	0.12766	0.130479	0.0261206	0	0	0	0	0	0	0	0	0	0	0	0	3	0.105882	0.157895	0.12766	0.130479	0.0261206	0	0	0	0	0	0	0	0	0	0	0	0
74776696	C	T	7-74776696-C-T	1	0.134328	0.134328	0.134328	0.134328	0	0	0	0	0	0	0	1	0.134328	0.134328	0.134328	0.134328	0	0	0	0	0	0	0	0	0	0	0	0	0	0	0	0	0	0	0
74776698	A	G	7-74776698-A-G	31	0.0892857	0.240964	0.164179	0.169425	0.0340597	29	0.0892857	0.240964	0.166667	0.170341	0.0350317	2	0.150538	0.161765	0.156151	0.156151	0.00793874	0	0	0	0	0	0	0	0	0	0	0	0	0	0	0	0	0	0
74776699	G	C	7-74776699-G-C	1	0.166667	0.166667	0.166667	0.166667	0	1	0.166667	0.166667	0.166667	0.166667	0	0	0	0	0	0	0	0	0	0	0	0	0	0	0	0	0	0	0	0	0	0	0	0	0
74776711	C	T	7-74776711-C-T	14	0.0909091	0.25	0.165423	0.170168	0.0447498	0	0	0	0	0	0	5	0.0909091	0.25	0.145161	0.157214	0.0675554	0	0	0	0	0	0	7	0.140845	0.230769	0.166667	0.177051	0.0317493	2	0.163934	0.192982	0.178458	0.178458	0.0205401
74776717	T	C,G	7-74776717-T-C,G	67	0.0816327	0.315789	0.155556	0.169001	0.0541736	0	0	0	0	0	0	15	0.0952381	0.315789	0.144928	0.170706	0.061679	21	0.1	0.275862	0.170732	0.16953	0.0468325	24	0.0833333	0.272727	0.153535	0.171192	0.0577098	7	0.0816327	0.243243	0.142857	0.156253	0.0557785
74776726	C	A	7-74776726-C-A	1	0.244898	0.244898	0.244898	0.244898	0	0	0	0	0	0	0	0	0	0	0	0	0	0	0	0	0	0	0	0	0	0	0	0	0	1	0.244898	0.244898	0.244898	0.244898	0
74776730	C	T	7-74776730-C-T	4	0.114286	0.225806	0.150896	0.160471	0.049435	0	0	0	0	0	0	0	0	0	0	0	0	4	0.114286	0.225806	0.150896	0.160471	0.049435	0	0	0	0	0	0	0	0	0	0	0	0
74776746	T	G	7-74776746-T-G	23	0.08	0.214286	0.0980392	0.106773	0.0283856	8	0.0851064	0.122807	0.100302	0.103227	0.0136401	4	0.0952381	0.105263	0.100864	0.100557	0.00491408	1	0.0882353	0.0882353	0.0882353	0.0882353	0	5	0.0833333	0.130435	0.111111	0.107754	0.0210676	5	0.08	0.214286	0.0862069	0.120147	0.0571802
74776751	C	T	7-74776751-C-T	1	0.190476	0.190476	0.190476	0.190476	0	1	0.190476	0.190476	0.190476	0.190476	0	0	0	0	0	0	0	0	0	0	0	0	0	0	0	0	0	0	0	0	0	0	0	0	0
74776756	C	CTCTCCTCCTG	7-74776756-C-CTCTCCTCCTG	1	0.097561	0.097561	0.097561	0.097561	0	1	0.097561	0.097561	0.097561	0.097561	0	0	0	0	0	0	0	0	0	0	0	0	0	0	0	0	0	0	0	0	0	0	0	0	0
74776758	C	CTCCTCCTGT	7-74776758-C-CTCCTCCTGT	1	0.103448	0.103448	0.103448	0.103448	0	0	0	0	0	0	0	0	0	0	0	0	0	0	0	0	0	0	0	1	0.103448	0.103448	0.103448	0.103448	0	0	0	0	0	0	0
74776759	C	T	7-74776759-C-T	1	0.108108	0.108108	0.108108	0.108108	0	0	0	0	0	0	0	0	0	0	0	0	0	1	0.108108	0.108108	0.108108	0.108108	0	0	0	0	0	0	0	0	0	0	0	0	0
74776780	TG	T	7-74776780-TG-T	1	0.183099	0.183099	0.183099	0.183099	0	0	0	0	0	0	0	0	0	0	0	0	0	1	0.183099	0.183099	0.183099	0.183099	0	0	0	0	0	0	0	0	0	0	0	0	0
74776782	G	A	7-74776782-G-A	1	0.123077	0.123077	0.123077	0.123077	0	1	0.123077	0.123077	0.123077	0.123077	0	0	0	0	0	0	0	0	0	0	0	0	0	0	0	0	0	0	0	0	0	0	0	0	0
74776801	A	C	7-74776801-A-C	2	0.0833333	0.107143	0.0952381	0.0952381	0.0168359	0	0	0	0	0	0	0	0	0	0	0	0	1	0.107143	0.107143	0.107143	0.107143	0	0	0	0	0	0	0	1	0.0833333	0.0833333	0.0833333	0.0833333	0
74776810	C	T	7-74776810-C-T	2	0.202532	0.242857	0.222694	0.222694	0.0285144	0	0	0	0	0	0	0	0	0	0	0	0	1	0.242857	0.242857	0.242857	0.242857	0	1	0.202532	0.202532	0.202532	0.202532	0	0	0	0	0	0	0
74776825	C	T	7-74776825-C-T	9	0.11828	0.2	0.156627	0.15675	0.0285011	8	0.11828	0.183333	0.150777	0.151343	0.0250544	1	0.2	0.2	0.2	0.2	0	0	0	0	0	0	0	0	0	0	0	0	0	0	0	0	0	0	0
74776829	TCTC	T	7-74776829-TCTC-T	1	0.207792	0.207792	0.207792	0.207792	0	0	0	0	0	0	0	0	0	0	0	0	0	1	0.207792	0.207792	0.207792	0.207792	0	0	0	0	0	0	0	0	0	0	0	0	0
74776837	C	T	7-74776837-C-T	1	0.132075	0.132075	0.132075	0.132075	0	0	0	0	0	0	0	1	0.132075	0.132075	0.132075	0.132075	0	0	0	0	0	0	0	0	0	0	0	0	0	0	0	0	0	0	0
74776847	G	A	7-74776847-G-A	7	0.102041	0.260417	0.17284	0.18127	0.0591983	7	0.102041	0.260417	0.17284	0.18127	0.0591983	0	0	0	0	0	0	0	0	0	0	0	0	0	0	0	0	0	0	0	0	0	0	0	0
74776859	C	T	7-74776859-C-T	18	0.123596	0.243243	0.155508	0.165664	0.0329336	16	0.123596	0.243243	0.1633	0.167703	0.0344049	2	0.142857	0.155844	0.149351	0.149351	0.0091832	0	0	0	0	0	0	0	0	0	0	0	0	0	0	0	0	0	0
74776862	C	A	7-74776862-C-A	1	0.148148	0.148148	0.148148	0.148148	0	0	0	0	0	0	0	0	0	0	0	0	0	1	0.148148	0.148148	0.148148	0.148148	0	0	0	0	0	0	0	0	0	0	0	0	0
74776871	C	A,T	7-74776871-C-A,T	1	0.0898876	0.0898876	0.0898876	0.0898876	0	0	0	0	0	0	0	0	0	0	0	0	0	1	0.0898876	0.0898876	0.0898876	0.0898876	0	0	0	0	0	0	0	0	0	0	0	0	0
74776872	G	A	7-74776872-G-A	1	0.162162	0.162162	0.162162	0.162162	0	0	0	0	0	0	0	0	0	0	0	0	0	1	0.162162	0.162162	0.162162	0.162162	0	0	0	0	0	0	0	0	0	0	0	0	0
74776874	A	G	7-74776874-A-G	1	0.131313	0.131313	0.131313	0.131313	0	1	0.131313	0.131313	0.131313	0.131313	0	0	0	0	0	0	0	0	0	0	0	0	0	0	0	0	0	0	0	0	0	0	0	0	0
74776885	G	A	7-74776885-G-A	1	0.295238	0.295238	0.295238	0.295238	0	0	0	0	0	0	0	0	0	0	0	0	0	0	0	0	0	0	0	0	0	0	0	0	0	1	0.295238	0.295238	0.295238	0.295238	0
74776903	G	T	7-74776903-G-T	6	0.113402	0.21875	0.170982	0.167597	0.0448707	6	0.113402	0.21875	0.170982	0.167597	0.0448707	0	0	0	0	0	0	0	0	0	0	0	0	0	0	0	0	0	0	0	0	0	0	0	0
74776904	G	A	7-74776904-G-A	3	0.115702	0.204545	0.174419	0.164889	0.0451816	0	0	0	0	0	0	0	0	0	0	0	0	0	0	0	0	0	0	3	0.115702	0.204545	0.174419	0.164889	0.0451816	0	0	0	0	0	0
74776908	C	T	7-74776908-C-T	4	0.0990099	0.166667	0.145958	0.139398	0.0291167	4	0.0990099	0.166667	0.145958	0.139398	0.0291167	0	0	0	0	0	0	0	0	0	0	0	0	0	0	0	0	0	0	0	0	0	0	0	0
74776913	T	A	7-74776913-T-A	1	0.0952381	0.0952381	0.0952381	0.0952381	0	0	0	0	0	0	0	1	0.0952381	0.0952381	0.0952381	0.0952381	0	0	0	0	0	0	0	0	0	0	0	0	0	0	0	0	0	0	0
74776914	G	A	7-74776914-G-A	1	0.155556	0.155556	0.155556	0.155556	0	1	0.155556	0.155556	0.155556	0.155556	0	0	0	0	0	0	0	0	0	0	0	0	0	0	0	0	0	0	0	0	0	0	0	0	0
74776945	C	T	7-74776945-C-T	1	0.118812	0.118812	0.118812	0.118812	0	1	0.118812	0.118812	0.118812	0.118812	0	0	0	0	0	0	0	0	0	0	0	0	0	0	0	0	0	0	0	0	0	0	0	0	0
74776949	C	T	7-74776949-C-T	11	0.118812	0.348624	0.14	0.178012	0.0722566	8	0.118812	0.210526	0.138548	0.152654	0.0318333	1	0.122222	0.122222	0.122222	0.122222	0	1	0.266055	0.266055	0.266055	0.266055	0	1	0.348624	0.348624	0.348624	0.348624	0	0	0	0	0	0	0
74776953	C	T	7-74776953-C-T	81	0.0804598	0.430108	0.172414	0.187635	0.0657029	0	0	0	0	0	0	55	0.0804598	0.430108	0.168317	0.188189	0.0716389	19	0.0989011	0.336207	0.174312	0.18493	0.0584074	4	0.168224	0.235294	0.210041	0.2059	0.0309827	3	0.138298	0.186916	0.185567	0.17026	0.0276885
74776964	G	A	7-74776964-G-A	1	0.207921	0.207921	0.207921	0.207921	0	0	0	0	0	0	0	0	0	0	0	0	0	1	0.207921	0.207921	0.207921	0.207921	0	0	0	0	0	0	0	0	0	0	0	0	0
74777002	G	A	7-74777002-G-A	1	0.158537	0.158537	0.158537	0.158537	0	1	0.158537	0.158537	0.158537	0.158537	0	0	0	0	0	0	0	0	0	0	0	0	0	0	0	0	0	0	0	0	0	0	0	0	0
74777015	G	A	7-74777015-G-A	1	0.19697	0.19697	0.19697	0.19697	0	0	0	0	0	0	0	0	0	0	0	0	0	1	0.19697	0.19697	0.19697	0.19697	0	0	0	0	0	0	0	0	0	0	0	0	0
74777017	C	T	7-74777017-C-T	1	0.132075	0.132075	0.132075	0.132075	0	0	0	0	0	0	0	0	0	0	0	0	0	1	0.132075	0.132075	0.132075	0.132075	0	0	0	0	0	0	0	0	0	0	0	0	0
74777033	A	G	7-74777033-A-G	1	0.130435	0.130435	0.130435	0.130435	0	1	0.130435	0.130435	0.130435	0.130435	0	0	0	0	0	0	0	0	0	0	0	0	0	0	0	0	0	0	0	0	0	0	0	0	0
74777035	T	C	7-74777035-T-C	1	0.12037	0.12037	0.12037	0.12037	0	0	0	0	0	0	0	0	0	0	0	0	0	1	0.12037	0.12037	0.12037	0.12037	0	0	0	0	0	0	0	0	0	0	0	0	0
74777039	A	C	7-74777039-A-C	1	0.184211	0.184211	0.184211	0.184211	0	0	0	0	0	0	0	0	0	0	0	0	0	1	0.184211	0.184211	0.184211	0.184211	0	0	0	0	0	0	0	0	0	0	0	0	0
74777042	T	A	7-74777042-T-A	1	0.145455	0.145455	0.145455	0.145455	0	0	0	0	0	0	0	1	0.145455	0.145455	0.145455	0.145455	0	0	0	0	0	0	0	0	0	0	0	0	0	0	0	0	0	0	0
74777073	CCCT	C	7-74777073-CCCT-C	1	0.151163	0.151163	0.151163	0.151163	0	0	0	0	0	0	0	1	0.151163	0.151163	0.151163	0.151163	0	0	0	0	0	0	0	0	0	0	0	0	0	0	0	0	0	0	0
74777094	C	T	7-74777094-C-T	1	0.134146	0.134146	0.134146	0.134146	0	1	0.134146	0.134146	0.134146	0.134146	0	0	0	0	0	0	0	0	0	0	0	0	0	0	0	0	0	0	0	0	0	0	0	0	0
74777095	G	A	7-74777095-G-A	3	0.158416	0.18	0.17	0.169472	0.0108018	0	0	0	0	0	0	1	0.17	0.17	0.17	0.17	0	0	0	0	0	0	0	1	0.18	0.18	0.18	0.18	0	1	0.158416	0.158416	0.158416	0.158416	0
74777114	C	T,G	7-74777114-C-T,G	1	0.13	0.13	0.13	0.13	0	0	0	0	0	0	0	0	0	0	0	0	0	1	0.13	0.13	0.13	0.13	0	0	0	0	0	0	0	0	0	0	0	0	0
74777145	C	T	7-74777145-C-T	2504	0.278846	0.857143	0.660714	0.646433	0.0776471	661	0.298969	0.857143	0.653226	0.637129	0.0772193	328	0.296296	0.814815	0.666667	0.656758	0.0727719	505	0.442308	0.833333	0.669725	0.668999	0.0514559	522	0.278846	0.810811	0.659175	0.637821	0.086683	488	0.290541	0.843284	0.659341	0.637957	0.0877658
74777174	G	A	7-74777174-G-A	1	0.142857	0.142857	0.142857	0.142857	0	0	0	0	0	0	0	0	0	0	0	0	0	0	0	0	0	0	0	0	0	0	0	0	0	1	0.142857	0.142857	0.142857	0.142857	0
74777190	G	T	7-74777190-G-T	1	0.235294	0.235294	0.235294	0.235294	0	0	0	0	0	0	0	1	0.235294	0.235294	0.235294	0.235294	0	0	0	0	0	0	0	0	0	0	0	0	0	0	0	0	0	0	0
74777198	A	T	7-74777198-A-T	1	0.116279	0.116279	0.116279	0.116279	0	1	0.116279	0.116279	0.116279	0.116279	0	0	0	0	0	0	0	0	0	0	0	0	0	0	0	0	0	0	0	0	0	0	0	0	0
74777204	G	T	7-74777204-G-T	6	0.148515	0.22	0.181954	0.185737	0.0248675	0	0	0	0	0	0	3	0.148515	0.22	0.205128	0.191214	0.0377191	0	0	0	0	0	0	1	0.176871	0.176871	0.176871	0.176871	0	2	0.176991	0.186916	0.181954	0.181954	0.00701785
74777241	G	T	7-74777241-G-T	1	0.166667	0.166667	0.166667	0.166667	0	1	0.166667	0.166667	0.166667	0.166667	0	0	0	0	0	0	0	0	0	0	0	0	0	0	0	0	0	0	0	0	0	0	0	0	0
74777245	C	T	7-74777245-C-T	2	0.158879	0.174757	0.166818	0.166818	0.011228	0	0	0	0	0	0	1	0.174757	0.174757	0.174757	0.174757	0	0	0	0	0	0	0	1	0.158879	0.158879	0.158879	0.158879	0	0	0	0	0	0	0
74777248	G	A	7-74777248-G-A	11	0.108911	0.237624	0.150943	0.166862	0.0456535	4	0.15	0.237624	0.184167	0.18899	0.0452388	0	0	0	0	0	0	0	0	0	0	0	0	0	0	0	0	0	0	7	0.108911	0.209877	0.134021	0.154218	0.0440173
74777260	C	T	7-74777260-C-T	1	0.126126	0.126126	0.126126	0.126126	0	0	0	0	0	0	0	0	0	0	0	0	0	0	0	0	0	0	0	0	0	0	0	0	0	1	0.126126	0.126126	0.126126	0.126126	0
74777262	C	G	7-74777262-C-G	11	0.112069	0.23913	0.178082	0.176426	0.0401235	10	0.112069	0.23913	0.181783	0.181456	0.0384648	1	0.126126	0.126126	0.126126	0.126126	0	0	0	0	0	0	0	0	0	0	0	0	0	0	0	0	0	0	0
74777264	C	A	7-74777264-C-A	7	0.132743	0.202381	0.181102	0.170748	0.0257332	7	0.132743	0.202381	0.181102	0.170748	0.0257332	0	0	0	0	0	0	0	0	0	0	0	0	0	0	0	0	0	0	0	0	0	0	0	0
74777266	GGT	G	7-74777266-GGT-G	2504	0.234234	0.859155	0.653061	0.63859	0.0772631	661	0.255102	0.847826	0.653061	0.63685	0.0752286	328	0.234234	0.813953	0.652403	0.642599	0.0733218	505	0.421053	0.809524	0.659574	0.656677	0.0532757	522	0.260504	0.859155	0.649188	0.630853	0.0869379	488	0.274809	0.811765	0.648	0.627811	0.0885657
74777270	T	C	7-74777270-T-C	10	0.126582	0.320755	0.163793	0.181058	0.0606724	9	0.126582	0.320755	0.172414	0.186361	0.0618461	1	0.133333	0.133333	0.133333	0.133333	0	0	0	0	0	0	0	0	0	0	0	0	0	0	0	0	0	0	0
74777301	C	T	7-74777301-C-T	2	0.193878	0.19883	0.196354	0.196354	0.0035022	0	0	0	0	0	0	1	0.193878	0.193878	0.193878	0.193878	0	0	0	0	0	0	0	1	0.19883	0.19883	0.19883	0.19883	0	0	0	0	0	0	0
74777302	G	A	7-74777302-G-A	1	0.210526	0.210526	0.210526	0.210526	0	0	0	0	0	0	0	1	0.210526	0.210526	0.210526	0.210526	0	0	0	0	0	0	0	0	0	0	0	0	0	0	0	0	0	0	0
74777318	C	G,T	7-74777318-C-G,T	19	0.10101	0.232759	0.161538	0.164549	0.0330575	19	0.10101	0.232759	0.161538	0.164549	0.0330575	0	0	0	0	0	0	0	0	0	0	0	0	0	0	0	0	0	0	0	0	0	0	0	0
74777333	A	T	7-74777333-A-T	1	0.198276	0.198276	0.198276	0.198276	0	0	0	0	0	0	0	0	0	0	0	0	0	0	0	0	0	0	0	1	0.198276	0.198276	0.198276	0.198276	0	0	0	0	0	0	0
74777339	G	A	7-74777339-G-A	1	0.0854701	0.0854701	0.0854701	0.0854701	0	1	0.0854701	0.0854701	0.0854701	0.0854701	0	0	0	0	0	0	0	0	0	0	0	0	0	0	0	0	0	0	0	0	0	0	0	0	0
74777355	T	A	7-74777355-T-A	1	0.223077	0.223077	0.223077	0.223077	0	0	0	0	0	0	0	1	0.223077	0.223077	0.223077	0.223077	0	0	0	0	0	0	0	0	0	0	0	0	0	0	0	0	0	0	0
74777359	G	T	7-74777359-G-T	1	0.154472	0.154472	0.154472	0.154472	0	0	0	0	0	0	0	0	0	0	0	0	0	0	0	0	0	0	0	1	0.154472	0.154472	0.154472	0.154472	0	0	0	0	0	0	0
74777361	T	C	7-74777361-T-C	2504	0.557692	1	1	0.956825	0.084028	661	0.612069	1	1	0.967477	0.0713004	328	0.596491	1	1	0.95707	0.0825697	505	0.740741	1	1	0.983609	0.0524152	522	0.557692	1	1	0.929413	0.102706	488	0.579439	1	1	0.943836	0.0939212
74777363	G	A	7-74777363-G-A	1	0.177966	0.177966	0.177966	0.177966	0	0	0	0	0	0	0	1	0.177966	0.177966	0.177966	0.177966	0	0	0	0	0	0	0	0	0	0	0	0	0	0	0	0	0	0	0
74777375	G	A	7-74777375-G-A	1	0.161538	0.161538	0.161538	0.161538	0	0	0	0	0	0	0	0	0	0	0	0	0	0	0	0	0	0	0	0	0	0	0	0	0	1	0.161538	0.161538	0.161538	0.161538	0
74777376	G	A	7-74777376-G-A	1	0.215385	0.215385	0.215385	0.215385	0	1	0.215385	0.215385	0.215385	0.215385	0	0	0	0	0	0	0	0	0	0	0	0	0	0	0	0	0	0	0	0	0	0	0	0	0
74777383	C	T	7-74777383-C-T	27	0.122137	0.227586	0.173611	0.171302	0.0271184	0	0	0	0	0	0	5	0.137931	0.227586	0.172932	0.178374	0.0325827	0	0	0	0	0	0	19	0.122137	0.211382	0.173611	0.168628	0.0253085	3	0.133333	0.204724	0.191304	0.176454	0.0379417
74777394	C	T	7-74777394-C-T	1	0.238938	0.238938	0.238938	0.238938	0	0	0	0	0	0	0	0	0	0	0	0	0	1	0.238938	0.238938	0.238938	0.238938	0	0	0	0	0	0	0	0	0	0	0	0	0
74777420	G	C	7-74777420-G-C	41	0.105882	0.253968	0.175926	0.179229	0.0331711	39	0.105882	0.253968	0.175439	0.179204	0.0340216	1	0.175926	0.175926	0.175926	0.175926	0	0	0	0	0	0	0	1	0.183486	0.183486	0.183486	0.183486	0	0	0	0	0	0	0
74777433	C	G	7-74777433-C-G	2	0.122642	0.17	0.146321	0.146321	0.0334875	0	0	0	0	0	0	2	0.122642	0.17	0.146321	0.146321	0.0334875	0	0	0	0	0	0	0	0	0	0	0	0	0	0	0	0	0	0
74777448	T	A	7-74777448-T-A	2	0.176471	0.186441	0.181456	0.181456	0.00704992	0	0	0	0	0	0	0	0	0	0	0	0	0	0	0	0	0	0	0	0	0	0	0	0	2	0.176471	0.186441	0.181456	0.181456	0.00704992
74777449	C	T	7-74777449-C-T	3	0.140187	0.189394	0.166667	0.165416	0.0246273	0	0	0	0	0	0	0	0	0	0	0	0	3	0.140187	0.189394	0.166667	0.165416	0.0246273	0	0	0	0	0	0	0	0	0	0	0	0
74777466	T	C	7-74777466-T-C	1	0.171642	0.171642	0.171642	0.171642	0	0	0	0	0	0	0	0	0	0	0	0	0	0	0	0	0	0	0	1	0.171642	0.171642	0.171642	0.171642	0	0	0	0	0	0	0
74777471	G	A	7-74777471-G-A	1	0.130435	0.130435	0.130435	0.130435	0	0	0	0	0	0	0	0	0	0	0	0	0	1	0.130435	0.130435	0.130435	0.130435	0	0	0	0	0	0	0	0	0	0	0	0	0
74777479	A	C	7-74777479-A-C	1	0.162791	0.162791	0.162791	0.162791	0	0	0	0	0	0	0	0	0	0	0	0	0	0	0	0	0	0	0	1	0.162791	0.162791	0.162791	0.162791	0	0	0	0	0	0	0
74777489	A	G	7-74777489-A-G	1	0.246032	0.246032	0.246032	0.246032	0	0	0	0	0	0	0	0	0	0	0	0	0	0	0	0	0	0	0	1	0.246032	0.246032	0.246032	0.246032	0	0	0	0	0	0	0
74777502	A	ACAGGGTCTTGCTCTGTCACC	7-74777502-A-ACAGGGTCTTGCTCTGTCACC	2504	0.129032	1	0.658537	0.644045	0.0942623	661	0.129032	1	0.65	0.628617	0.113814	328	0.337079	0.90625	0.657471	0.646124	0.0956932	505	0.376147	0.823529	0.666667	0.660812	0.0595131	522	0.179487	1	0.653263	0.637253	0.108965	488	0.303371	0.92381	0.662721	0.65346	0.0695726
74777508	T	TCTTGCTCTGTCACGCAGGGG	7-74777508-T-TCTTGCTCTGTCACGCAGGGG	1	0.140351	0.140351	0.140351	0.140351	0	1	0.140351	0.140351	0.140351	0.140351	0	0	0	0	0	0	0	0	0	0	0	0	0	0	0	0	0	0	0	0	0	0	0	0	0
74777531	C	A	7-74777531-C-A	2	0.146552	0.183673	0.165113	0.165113	0.026249	2	0.146552	0.183673	0.165113	0.165113	0.026249	0	0	0	0	0	0	0	0	0	0	0	0	0	0	0	0	0	0	0	0	0	0	0	0
74777551	C	T	7-74777551-C-T	2	0.155556	0.166667	0.161111	0.161111	0.00785674	2	0.155556	0.166667	0.161111	0.161111	0.00785674	0	0	0	0	0	0	0	0	0	0	0	0	0	0	0	0	0	0	0	0	0	0	0	0
74777556	A	G	7-74777556-A-G	1	0.157407	0.157407	0.157407	0.157407	0	0	0	0	0	0	0	0	0	0	0	0	0	0	0	0	0	0	0	0	0	0	0	0	0	1	0.157407	0.157407	0.157407	0.157407	0
74777557	T	G	7-74777557-T-G	1	0.213115	0.213115	0.213115	0.213115	0	0	0	0	0	0	0	0	0	0	0	0	0	0	0	0	0	0	0	0	0	0	0	0	0	1	0.213115	0.213115	0.213115	0.213115	0
74777567	C	T	7-74777567-C-T	10	0.158333	0.316239	0.180672	0.198594	0.0493529	2	0.176471	0.201835	0.189153	0.189153	0.0179352	0	0	0	0	0	0	1	0.252033	0.252033	0.252033	0.252033	0	5	0.158333	0.192308	0.166667	0.173089	0.0146946	2	0.173913	0.316239	0.245076	0.245076	0.10064
74777568	G	A	7-74777568-G-A	2	0.111111	0.371901	0.241506	0.241506	0.184406	0	0	0	0	0	0	0	0	0	0	0	0	0	0	0	0	0	0	0	0	0	0	0	0	2	0.111111	0.371901	0.241506	0.241506	0.184406
74777569	C	G	7-74777569-C-G	2504	0.153153	0.872727	0.654206	0.628395	0.0958081	661	0.153153	0.864865	0.616667	0.582295	0.120846	328	0.307692	0.841584	0.663791	0.637583	0.085263	505	0.369748	0.857143	0.669291	0.662417	0.0601449	522	0.266055	0.872727	0.650869	0.625289	0.0962425	488	0.333333	0.831858	0.66	0.652778	0.0640617
74777571	C	T	7-74777571-C-T	1	0.160714	0.160714	0.160714	0.160714	0	0	0	0	0	0	0	0	0	0	0	0	0	0	0	0	0	0	0	1	0.160714	0.160714	0.160714	0.160714	0	0	0	0	0	0	0
74777572	G	A	7-74777572-G-A	35	0.1125	0.319328	0.173554	0.181214	0.0450872	34	0.1125	0.319328	0.174078	0.182805	0.0447568	1	0.127119	0.127119	0.127119	0.127119	0	0	0	0	0	0	0	0	0	0	0	0	0	0	0	0	0	0	0
74777579	T	A,C	7-74777579-T-A,C	7	0.105769	0.307692	0.165138	0.18124	0.0771241	7	0.105769	0.307692	0.165138	0.18124	0.0771241	0	0	0	0	0	0	0	0	0	0	0	0	0	0	0	0	0	0	0	0	0	0	0	0
74777602	G	A	7-74777602-G-A	1	0.177083	0.177083	0.177083	0.177083	0	0	0	0	0	0	0	0	0	0	0	0	0	1	0.177083	0.177083	0.177083	0.177083	0	0	0	0	0	0	0	0	0	0	0	0	0
74777608	C	T	7-74777608-C-T	31	0.104762	0.196429	0.148438	0.151272	0.02423	29	0.104762	0.196429	0.151261	0.152737	0.024097	2	0.116071	0.144	0.130036	0.130036	0.0197485	0	0	0	0	0	0	0	0	0	0	0	0	0	0	0	0	0	0
74777611	T	C	7-74777611-T-C	1	0.211111	0.211111	0.211111	0.211111	0	1	0.211111	0.211111	0.211111	0.211111	0	0	0	0	0	0	0	0	0	0	0	0	0	0	0	0	0	0	0	0	0	0	0	0	0
74777615	G	A	7-74777615-G-A	1	0.174757	0.174757	0.174757	0.174757	0	0	0	0	0	0	0	0	0	0	0	0	0	0	0	0	0	0	0	0	0	0	0	0	0	1	0.174757	0.174757	0.174757	0.174757	0
74777616	G	A	7-74777616-G-A	175	0.08	0.409091	0.171717	0.182692	0.0599597	8	0.12931	0.377551	0.246941	0.241435	0.0908393	25	0.08	0.392	0.179775	0.187061	0.0557187	2	0.170732	0.243697	0.207215	0.207215	0.0515946	59	0.0982143	0.409091	0.169355	0.186388	0.06667	81	0.102041	0.355556	0.17	0.172244	0.04923
74777620	G	A	7-74777620-G-A	2	0.145299	0.169492	0.157395	0.157395	0.0171066	0	0	0	0	0	0	0	0	0	0	0	0	2	0.145299	0.169492	0.157395	0.157395	0.0171066	0	0	0	0	0	0	0	0	0	0	0	0
74777644	G	A	7-74777644-G-A	2504	0.269231	0.855556	0.649065	0.633804	0.0794516	661	0.269231	0.829545	0.64486	0.62309	0.0900792	328	0.28	0.8	0.647673	0.637403	0.0724166	505	0.443182	0.851064	0.657143	0.65524	0.0522378	522	0.277108	0.855556	0.650714	0.6324	0.0843874	488	0.297872	0.789474	0.641407	0.625214	0.0822599
74777663	A	G	7-74777663-A-G	26	0.0873786	0.24	0.168382	0.162711	0.0404279	0	0	0	0	0	0	0	0	0	0	0	0	25	0.0873786	0.24	0.168539	0.163358	0.0411242	0	0	0	0	0	0	1	0.146552	0.146552	0.146552	0.146552	0
74777689	G	T	7-74777689-G-T	4	0.132231	0.1875	0.136078	0.147972	0.0265486	0	0	0	0	0	0	0	0	0	0	0	0	0	0	0	0	0	0	0	0	0	0	0	0	4	0.132231	0.1875	0.136078	0.147972	0.0265486
74777705	C	T	7-74777705-C-T	6	0.125984	0.224719	0.173518	0.177645	0.0373245	2	0.125984	0.224719	0.175352	0.175352	0.0698161	0	0	0	0	0	0	3	0.165217	0.214286	0.181818	0.187107	0.0249581	0	0	0	0	0	0	1	0.153846	0.153846	0.153846	0.153846	0
74777718	G	T	7-74777718-G-T	1	0.166667	0.166667	0.166667	0.166667	0	0	0	0	0	0	0	1	0.166667	0.166667	0.166667	0.166667	0	0	0	0	0	0	0	0	0	0	0	0	0	0	0	0	0	0	0
74777723	T	A	7-74777723-T-A	1	0.141732	0.141732	0.141732	0.141732	0	0	0	0	0	0	0	0	0	0	0	0	0	0	0	0	0	0	0	1	0.141732	0.141732	0.141732	0.141732	0	0	0	0	0	0	0
74777734	T	C	7-74777734-T-C	1	0.17	0.17	0.17	0.17	0	0	0	0	0	0	0	0	0	0	0	0	0	1	0.17	0.17	0.17	0.17	0	0	0	0	0	0	0	0	0	0	0	0	0
74777758	C	T	7-74777758-C-T	1	0.16	0.16	0.16	0.16	0	0	0	0	0	0	0	1	0.16	0.16	0.16	0.16	0	0	0	0	0	0	0	0	0	0	0	0	0	0	0	0	0	0	0
74777779	T	G	7-74777779-T-G	3	0.174757	0.239316	0.218274	0.210783	0.032925	0	0	0	0	0	0	0	0	0	0	0	0	0	0	0	0	0	0	3	0.174757	0.239316	0.218274	0.210783	0.032925	0	0	0	0	0	0
74777788	G	C	7-74777788-G-C	1	0.100917	0.100917	0.100917	0.100917	0	1	0.100917	0.100917	0.100917	0.100917	0	0	0	0	0	0	0	0	0	0	0	0	0	0	0	0	0	0	0	0	0	0	0	0	0
74777802	C	T	7-74777802-C-T	2	0.158192	0.2	0.179096	0.179096	0.0295627	2	0.158192	0.2	0.179096	0.179096	0.0295627	0	0	0	0	0	0	0	0	0	0	0	0	0	0	0	0	0	0	0	0	0	0	0	0
74777831	G	T	7-74777831-G-T	1	0.193277	0.193277	0.193277	0.193277	0	0	0	0	0	0	0	0	0	0	0	0	0	0	0	0	0	0	0	1	0.193277	0.193277	0.193277	0.193277	0	0	0	0	0	0	0
74777840	AG	A	7-74777840-AG-A	2	0.154545	0.193277	0.173911	0.173911	0.0273876	2	0.154545	0.193277	0.173911	0.173911	0.0273876	0	0	0	0	0	0	0	0	0	0	0	0	0	0	0	0	0	0	0	0	0	0	0	0
74777850	A	G	7-74777850-A-G	3	0.176991	0.193548	0.186916	0.185818	0.00833299	3	0.176991	0.193548	0.186916	0.185818	0.00833299	0	0	0	0	0	0	0	0	0	0	0	0	0	0	0	0	0	0	0	0	0	0	0	0
74777875	A	G	7-74777875-A-G	1	0.17094	0.17094	0.17094	0.17094	0	1	0.17094	0.17094	0.17094	0.17094	0	0	0	0	0	0	0	0	0	0	0	0	0	0	0	0	0	0	0	0	0	0	0	0	0
74777881	A	T	7-74777881-A-T	1	0.210526	0.210526	0.210526	0.210526	0	0	0	0	0	0	0	0	0	0	0	0	0	1	0.210526	0.210526	0.210526	0.210526	0	0	0	0	0	0	0	0	0	0	0	0	0
74777895	AAC	A	7-74777895-AAC-A	1	0.194175	0.194175	0.194175	0.194175	0	1	0.194175	0.194175	0.194175	0.194175	0	0	0	0	0	0	0	0	0	0	0	0	0	0	0	0	0	0	0	0	0	0	0	0	0
74777927	AAAAC	A	7-74777927-AAAAC-A	52	0.0952381	0.327586	0.16601	0.170134	0.0401322	52	0.0952381	0.327586	0.16601	0.170134	0.0401322	0	0	0	0	0	0	0	0	0	0	0	0	0	0	0	0	0	0	0	0	0	0	0	0
74777965	A	C	7-74777965-A-C	1	0.106796	0.106796	0.106796	0.106796	0	0	0	0	0	0	0	0	0	0	0	0	0	0	0	0	0	0	0	0	0	0	0	0	0	1	0.106796	0.106796	0.106796	0.106796	0
74777971	C	G	7-74777971-C-G	1	0.130841	0.130841	0.130841	0.130841	0	0	0	0	0	0	0	0	0	0	0	0	0	0	0	0	0	0	0	0	0	0	0	0	0	1	0.130841	0.130841	0.130841	0.130841	0
74777975	T	A	7-74777975-T-A	2	0.0916667	0.206612	0.149139	0.149139	0.0812783	0	0	0	0	0	0	1	0.206612	0.206612	0.206612	0.206612	0	0	0	0	0	0	0	1	0.0916667	0.0916667	0.0916667	0.0916667	0	0	0	0	0	0	0
74777976	C	T	7-74777976-C-T	3	0.0887097	0.114035	0.109489	0.104078	0.013502	0	0	0	0	0	0	0	0	0	0	0	0	0	0	0	0	0	0	3	0.0887097	0.114035	0.109489	0.104078	0.013502	0	0	0	0	0	0
74778021	C	A	7-74778021-C-A	1	0.145038	0.145038	0.145038	0.145038	0	0	0	0	0	0	0	0	0	0	0	0	0	0	0	0	0	0	0	1	0.145038	0.145038	0.145038	0.145038	0	0	0	0	0	0	0
74778022	C	T	7-74778022-C-T	1	0.175258	0.175258	0.175258	0.175258	0	1	0.175258	0.175258	0.175258	0.175258	0	0	0	0	0	0	0	0	0	0	0	0	0	0	0	0	0	0	0	0	0	0	0	0	0
74778033	C	T	7-74778033-C-T	1	0.206612	0.206612	0.206612	0.206612	0	1	0.206612	0.206612	0.206612	0.206612	0	0	0	0	0	0	0	0	0	0	0	0	0	0	0	0	0	0	0	0	0	0	0	0	0
74778041	T	A	7-74778041-T-A	1	0.15	0.15	0.15	0.15	0	0	0	0	0	0	0	0	0	0	0	0	0	1	0.15	0.15	0.15	0.15	0	0	0	0	0	0	0	0	0	0	0	0	0
74778052	G	A	7-74778052-G-A	389	0.0842105	0.445455	0.175926	0.195188	0.0740488	374	0.0842105	0.445455	0.176991	0.196708	0.074891	12	0.107527	0.194915	0.148407	0.15221	0.0322691	0	0	0	0	0	0	3	0.173077	0.183486	0.176471	0.177678	0.00530864	0	0	0	0	0	0
74778068	T	C	7-74778068-T-C	1	0.118812	0.118812	0.118812	0.118812	0	1	0.118812	0.118812	0.118812	0.118812	0	0	0	0	0	0	0	0	0	0	0	0	0	0	0	0	0	0	0	0	0	0	0	0	0
74778091	C	T	7-74778091-C-T	1	0.184783	0.184783	0.184783	0.184783	0	0	0	0	0	0	0	0	0	0	0	0	0	0	0	0	0	0	0	0	0	0	0	0	0	1	0.184783	0.184783	0.184783	0.184783	0
74778106	G	A	7-74778106-G-A	1	0.13253	0.13253	0.13253	0.13253	0	1	0.13253	0.13253	0.13253	0.13253	0	0	0	0	0	0	0	0	0	0	0	0	0	0	0	0	0	0	0	0	0	0	0	0	0
74778113	G	GT	7-74778113-G-GT	1667	0.0808081	0.596639	0.25	0.252823	0.0966699	91	0.0833333	0.381818	0.159091	0.168562	0.0513078	278	0.0824742	0.538462	0.278889	0.266681	0.0960327	492	0.0882353	0.564356	0.31068	0.291046	0.0896496	415	0.0862069	0.537634	0.204301	0.23292	0.0911389	391	0.0808081	0.596639	0.205882	0.235609	0.097321
74778127	G	C	7-74778127-G-C	1	0.169811	0.169811	0.169811	0.169811	0	0	0	0	0	0	0	0	0	0	0	0	0	1	0.169811	0.169811	0.169811	0.169811	0	0	0	0	0	0	0	0	0	0	0	0	0
74778129	T	G	7-74778129-T-G	1	0.118812	0.118812	0.118812	0.118812	0	1	0.118812	0.118812	0.118812	0.118812	0	0	0	0	0	0	0	0	0	0	0	0	0	0	0	0	0	0	0	0	0	0	0	0	0
74778168	G	T	7-74778168-G-T	1	0.198113	0.198113	0.198113	0.198113	0	1	0.198113	0.198113	0.198113	0.198113	0	0	0	0	0	0	0	0	0	0	0	0	0	0	0	0	0	0	0	0	0	0	0	0	0
74778181	G	A	7-74778181-G-A	1	0.175258	0.175258	0.175258	0.175258	0	1	0.175258	0.175258	0.175258	0.175258	0	0	0	0	0	0	0	0	0	0	0	0	0	0	0	0	0	0	0	0	0	0	0	0	0
74778189	G	A	7-74778189-G-A	2	0.227273	0.233577	0.230425	0.230425	0.00445754	0	0	0	0	0	0	0	0	0	0	0	0	2	0.227273	0.233577	0.230425	0.230425	0.00445754	0	0	0	0	0	0	0	0	0	0	0	0
74778199	A	C,G	7-74778199-A-C,G	5	0.137931	0.254237	0.166667	0.184927	0.0482811	0	0	0	0	0	0	0	0	0	0	0	0	5	0.137931	0.254237	0.166667	0.184927	0.0482811	0	0	0	0	0	0	0	0	0	0	0	0
74778222	C	T	7-74778222-C-T	402	0.0833333	0.425532	0.17188	0.178831	0.0516848	98	0.0833333	0.324324	0.164761	0.169395	0.0396816	61	0.09375	0.362832	0.172131	0.181788	0.0532017	13	0.0947368	0.225225	0.169811	0.161601	0.0348895	159	0.0840336	0.40367	0.176471	0.184861	0.0590688	71	0.091954	0.425532	0.175258	0.178963	0.0483802
74778223	G	A	7-74778223-G-A	12	0.0854701	0.209524	0.141604	0.144904	0.0360921	0	0	0	0	0	0	0	0	0	0	0	0	12	0.0854701	0.209524	0.141604	0.144904	0.0360921	0	0	0	0	0	0	0	0	0	0	0	0
74778231	C	T	7-74778231-C-T	3	0.149425	0.182796	0.159664	0.163962	0.0170953	0	0	0	0	0	0	3	0.149425	0.182796	0.159664	0.163962	0.0170953	0	0	0	0	0	0	0	0	0	0	0	0	0	0	0	0	0	0
74778260	G	A	7-74778260-G-A	1	0.157025	0.157025	0.157025	0.157025	0	1	0.157025	0.157025	0.157025	0.157025	0	0	0	0	0	0	0	0	0	0	0	0	0	0	0	0	0	0	0	0	0	0	0	0	0
74778262	G	A	7-74778262-G-A	27	0.105263	0.327273	0.186813	0.185956	0.0554594	24	0.105263	0.327273	0.186865	0.185446	0.0583227	2	0.177083	0.223214	0.200149	0.200149	0.0326195	0	0	0	0	0	0	1	0.169811	0.169811	0.169811	0.169811	0	0	0	0	0	0	0
74778297	T	C	7-74778297-T-C	2	0.162791	0.17	0.166395	0.166395	0.00509775	0	0	0	0	0	0	0	0	0	0	0	0	2	0.162791	0.17	0.166395	0.166395	0.00509775	0	0	0	0	0	0	0	0	0	0	0	0
74778318	C	T	7-74778318-C-T	141	0.0933333	0.372549	0.163265	0.167383	0.0421116	136	0.0933333	0.372549	0.164236	0.168181	0.0422563	2	0.119565	0.16	0.139783	0.139783	0.0285917	2	0.100775	0.185567	0.143171	0.143171	0.0599569	1	0.1625	0.1625	0.1625	0.1625	0	0	0	0	0	0	0
74778319	G	A	7-74778319-G-A	61	0.0875	0.294118	0.160494	0.168943	0.0473372	58	0.0875	0.294118	0.159792	0.167947	0.0473888	3	0.130841	0.229885	0.203883	0.188203	0.0513501	0	0	0	0	0	0	0	0	0	0	0	0	0	0	0	0	0	0
74778322	A	T	7-74778322-A-T	1	0.1875	0.1875	0.1875	0.1875	0	0	0	0	0	0	0	0	0	0	0	0	0	0	0	0	0	0	0	1	0.1875	0.1875	0.1875	0.1875	0	0	0	0	0	0	0
74778337	G	A	7-74778337-G-A	3	0.121495	0.157895	0.154472	0.144621	0.0201	3	0.121495	0.157895	0.154472	0.144621	0.0201	0	0	0	0	0	0	0	0	0	0	0	0	0	0	0	0	0	0	0	0	0	0	0	0
74778369	G	A	7-74778369-G-A	3	0.134921	0.225225	0.198276	0.186141	0.0463592	2	0.134921	0.225225	0.180073	0.180073	0.063855	0	0	0	0	0	0	1	0.198276	0.198276	0.198276	0.198276	0	0	0	0	0	0	0	0	0	0	0	0	0
74778375	G	C	7-74778375-G-C	1	0.129496	0.129496	0.129496	0.129496	0	0	0	0	0	0	0	0	0	0	0	0	0	1	0.129496	0.129496	0.129496	0.129496	0	0	0	0	0	0	0	0	0	0	0	0	0
74778377	C	T	7-74778377-C-T	2503	0.13	0.912621	0.65812	0.647459	0.0924874	660	0.13	0.912621	0.633663	0.602472	0.112772	328	0.22093	0.889908	0.666667	0.66628	0.0737729	505	0.419753	0.881579	0.663934	0.664709	0.061647	522	0.367521	0.886179	0.658633	0.660082	0.0879553	488	0.4375	0.89899	0.662917	0.664296	0.0844324
74778413	C	T	7-74778413-C-T	1	0.168224	0.168224	0.168224	0.168224	0	0	0	0	0	0	0	1	0.168224	0.168224	0.168224	0.168224	0	0	0	0	0	0	0	0	0	0	0	0	0	0	0	0	0	0	0
74778417	T	C	7-74778417-T-C	2	0.177083	0.192308	0.184696	0.184696	0.0107652	0	0	0	0	0	0	0	0	0	0	0	0	0	0	0	0	0	0	0	0	0	0	0	0	2	0.177083	0.192308	0.184696	0.184696	0.0107652
74778440	A	C	7-74778440-A-C	1	0.206522	0.206522	0.206522	0.206522	0	1	0.206522	0.206522	0.206522	0.206522	0	0	0	0	0	0	0	0	0	0	0	0	0	0	0	0	0	0	0	0	0	0	0	0	0
74778450	C	T	7-74778450-C-T	2	0.135417	0.237705	0.186561	0.186561	0.0723287	1	0.135417	0.135417	0.135417	0.135417	0	0	0	0	0	0	0	0	0	0	0	0	0	0	0	0	0	0	0	1	0.237705	0.237705	0.237705	0.237705	0
74778468	A	G	7-74778468-A-G	1	0.188976	0.188976	0.188976	0.188976	0	0	0	0	0	0	0	0	0	0	0	0	0	0	0	0	0	0	0	0	0	0	0	0	0	1	0.188976	0.188976	0.188976	0.188976	0
74778469	C	T	7-74778469-C-T	1	0.207143	0.207143	0.207143	0.207143	0	0	0	0	0	0	0	0	0	0	0	0	0	0	0	0	0	0	0	0	0	0	0	0	0	1	0.207143	0.207143	0.207143	0.207143	0
74778484	G	T	7-74778484-G-T	1	0.176991	0.176991	0.176991	0.176991	0	0	0	0	0	0	0	0	0	0	0	0	0	0	0	0	0	0	0	1	0.176991	0.176991	0.176991	0.176991	0	0	0	0	0	0	0
74778492	GA	G	7-74778492-GA-G	2	0.184874	0.195122	0.189998	0.189998	0.00724643	0	0	0	0	0	0	2	0.184874	0.195122	0.189998	0.189998	0.00724643	0	0	0	0	0	0	0	0	0	0	0	0	0	0	0	0	0	0
74778496	C	T	7-74778496-C-T	4	0.126316	0.178862	0.153499	0.153044	0.029318	4	0.126316	0.178862	0.153499	0.153044	0.029318	0	0	0	0	0	0	0	0	0	0	0	0	0	0	0	0	0	0	0	0	0	0	0	0
74778503	C	T	7-74778503-C-T	22	0.104762	0.224299	0.1775	0.165117	0.0346162	22	0.104762	0.224299	0.1775	0.165117	0.0346162	0	0	0	0	0	0	0	0	0	0	0	0	0	0	0	0	0	0	0	0	0	0	0	0
74778509	C	T	7-74778509-C-T	1	0.171429	0.171429	0.171429	0.171429	0	0	0	0	0	0	0	0	0	0	0	0	0	1	0.171429	0.171429	0.171429	0.171429	0	0	0	0	0	0	0	0	0	0	0	0	0
74778514	C	T	7-74778514-C-T	3	0.14557	0.232323	0.169643	0.182512	0.0447857	0	0	0	0	0	0	1	0.169643	0.169643	0.169643	0.169643	0	0	0	0	0	0	0	2	0.14557	0.232323	0.188946	0.188946	0.0613441	0	0	0	0	0	0
74778521	G	T	7-74778521-G-T	1	0.145161	0.145161	0.145161	0.145161	0	1	0.145161	0.145161	0.145161	0.145161	0	0	0	0	0	0	0	0	0	0	0	0	0	0	0	0	0	0	0	0	0	0	0	0	0
74778533	A	C	7-74778533-A-C	1	0.168421	0.168421	0.168421	0.168421	0	0	0	0	0	0	0	0	0	0	0	0	0	0	0	0	0	0	0	1	0.168421	0.168421	0.168421	0.168421	0	0	0	0	0	0	0
74778552	G	A	7-74778552-G-A	15	0.0930233	0.236364	0.162162	0.16173	0.0469896	15	0.0930233	0.236364	0.162162	0.16173	0.0469896	0	0	0	0	0	0	0	0	0	0	0	0	0	0	0	0	0	0	0	0	0	0	0	0
74778586	G	A	7-74778586-G-A	2	0.140496	0.167939	0.154217	0.154217	0.0194052	0	0	0	0	0	0	0	0	0	0	0	0	0	0	0	0	0	0	2	0.140496	0.167939	0.154217	0.154217	0.0194052	0	0	0	0	0	0
74778595	G	A	7-74778595-G-A	1601	0.0816327	0.795276	0.23	0.261061	0.118416	642	0.0816327	0.795276	0.335961	0.338797	0.119226	157	0.0909091	0.544715	0.188034	0.212766	0.0835473	112	0.0816327	0.423423	0.176991	0.190427	0.0690267	357	0.0897436	0.575221	0.178862	0.212959	0.0886282	333	0.0833333	0.456311	0.178082	0.209289	0.0847906
74778602	C	T	7-74778602-C-T	1	0.150376	0.150376	0.150376	0.150376	0	0	0	0	0	0	0	0	0	0	0	0	0	1	0.150376	0.150376	0.150376	0.150376	0	0	0	0	0	0	0	0	0	0	0	0	0
74778615	C	T	7-74778615-C-T	1	0.184874	0.184874	0.184874	0.184874	0	0	0	0	0	0	0	0	0	0	0	0	0	0	0	0	0	0	0	0	0	0	0	0	0	1	0.184874	0.184874	0.184874	0.184874	0
74778644	C	T	7-74778644-C-T	2504	0.104762	0.932584	0.663366	0.661932	0.0799991	661	0.104762	0.899083	0.647059	0.631008	0.100673	328	0.428571	0.913462	0.668116	0.669705	0.0672099	505	0.5	0.9125	0.666667	0.669973	0.054306	522	0.415094	0.932584	0.666667	0.674283	0.0770458	488	0.483516	0.917526	0.666667	0.677064	0.0701657
74778670	G	A	7-74778670-G-A	3	0.145631	0.210084	0.170213	0.175309	0.0325273	3	0.145631	0.210084	0.170213	0.175309	0.0325273	0	0	0	0	0	0	0	0	0	0	0	0	0	0	0	0	0	0	0	0	0	0	0	0
74778684	C	G	7-74778684-C-G	1	0.254237	0.254237	0.254237	0.254237	0	0	0	0	0	0	0	1	0.254237	0.254237	0.254237	0.254237	0	0	0	0	0	0	0	0	0	0	0	0	0	0	0	0	0	0	0
74778697	T	C	7-74778697-T-C	1	0.159574	0.159574	0.159574	0.159574	0	0	0	0	0	0	0	0	0	0	0	0	0	1	0.159574	0.159574	0.159574	0.159574	0	0	0	0	0	0	0	0	0	0	0	0	0
74778711	G	A	7-74778711-G-A	1	0.205882	0.205882	0.205882	0.205882	0	0	0	0	0	0	0	0	0	0	0	0	0	0	0	0	0	0	0	0	0	0	0	0	0	1	0.205882	0.205882	0.205882	0.205882	0
74778732	T	C	7-74778732-T-C	2	0.175926	0.206522	0.191224	0.191224	0.0216345	0	0	0	0	0	0	0	0	0	0	0	0	2	0.175926	0.206522	0.191224	0.191224	0.0216345	0	0	0	0	0	0	0	0	0	0	0	0
74778736	A	G	7-74778736-A-G	2504	0.45	1	1	0.95397	0.0897638	661	0.45	1	1	0.95079	0.103006	328	0.58209	1	1	0.954737	0.0864254	505	0.733945	1	1	0.988022	0.0436735	522	0.59434	1	1	0.931458	0.0983297	488	0.610738	1	1	0.946603	0.0888038
74778743	C	T	7-74778743-C-T	2	0.182796	0.212963	0.197879	0.197879	0.0213315	0	0	0	0	0	0	1	0.212963	0.212963	0.212963	0.212963	0	0	0	0	0	0	0	0	0	0	0	0	0	1	0.182796	0.182796	0.182796	0.182796	0
74778746	C	T	7-74778746-C-T	2	0.16129	0.166667	0.163978	0.163978	0.00380165	0	0	0	0	0	0	0	0	0	0	0	0	2	0.16129	0.166667	0.163978	0.163978	0.00380165	0	0	0	0	0	0	0	0	0	0	0	0
74778756	C	T	7-74778756-C-T	1	0.104762	0.104762	0.104762	0.104762	0	1	0.104762	0.104762	0.104762	0.104762	0	0	0	0	0	0	0	0	0	0	0	0	0	0	0	0	0	0	0	0	0	0	0	0	0
74778758	T	G	7-74778758-T-G	1	0.102804	0.102804	0.102804	0.102804	0	0	0	0	0	0	0	1	0.102804	0.102804	0.102804	0.102804	0	0	0	0	0	0	0	0	0	0	0	0	0	0	0	0	0	0	0
74778776	G	A	7-74778776-G-A	2504	0.11	0.933333	0.660194	0.648254	0.0975036	661	0.11	0.885246	0.616162	0.584705	0.129753	328	0.321429	0.933333	0.666667	0.662701	0.0765238	505	0.382114	0.863158	0.664122	0.666136	0.0571171	522	0.436893	0.894737	0.669437	0.675176	0.0754498	488	0.413793	0.915966	0.666667	0.677318	0.0712076
74778815	C	T	7-74778815-C-T	3	0.209524	0.219298	0.212121	0.213648	0.00506287	0	0	0	0	0	0	3	0.209524	0.219298	0.212121	0.213648	0.00506287	0	0	0	0	0	0	0	0	0	0	0	0	0	0	0	0	0	0
74778833	C	G	7-74778833-C-G	1	0.178571	0.178571	0.178571	0.178571	0	1	0.178571	0.178571	0.178571	0.178571	0	0	0	0	0	0	0	0	0	0	0	0	0	0	0	0	0	0	0	0	0	0	0	0	0
74778842	T	C	7-74778842-T-C	2	0.129032	0.193277	0.161155	0.161155	0.0454281	0	0	0	0	0	0	0	0	0	0	0	0	0	0	0	0	0	0	2	0.129032	0.193277	0.161155	0.161155	0.0454281	0	0	0	0	0	0
74778845	T	A	7-74778845-T-A	8	0.113821	0.214286	0.171294	0.165001	0.0296016	8	0.113821	0.214286	0.171294	0.165001	0.0296016	0	0	0	0	0	0	0	0	0	0	0	0	0	0	0	0	0	0	0	0	0	0	0	0
74778863	C	CG	7-74778863-C-CG	9	0.0886076	0.197802	0.153061	0.151339	0.0342394	8	0.125	0.197802	0.156719	0.15918	0.0265965	1	0.0886076	0.0886076	0.0886076	0.0886076	0	0	0	0	0	0	0	0	0	0	0	0	0	0	0	0	0	0	0
74778864	G	A	7-74778864-G-A	2	0.105691	0.147368	0.12653	0.12653	0.0294703	0	0	0	0	0	0	1	0.105691	0.105691	0.105691	0.105691	0	0	0	0	0	0	0	1	0.147368	0.147368	0.147368	0.147368	0	0	0	0	0	0	0
74778877	G	A	7-74778877-G-A	2	0.132743	0.133333	0.133038	0.133038	0.000417172	0	0	0	0	0	0	0	0	0	0	0	0	2	0.132743	0.133333	0.133038	0.133038	0.000417172	0	0	0	0	0	0	0	0	0	0	0	0
74778886	G	T	7-74778886-G-T	26	0.0909091	0.283186	0.167055	0.171565	0.0409463	25	0.0909091	0.283186	0.171717	0.171941	0.0417448	1	0.162162	0.162162	0.162162	0.162162	0	0	0	0	0	0	0	0	0	0	0	0	0	0	0	0	0	0	0
74778888	T	C	7-74778888-T-C	1	0.157303	0.157303	0.157303	0.157303	0	0	0	0	0	0	0	0	0	0	0	0	0	0	0	0	0	0	0	1	0.157303	0.157303	0.157303	0.157303	0	0	0	0	0	0	0
74778916	C	G,T	7-74778916-C-G,T	10	0.134021	0.297872	0.160493	0.178587	0.0511977	0	0	0	0	0	0	0	0	0	0	0	0	10	0.134021	0.297872	0.160493	0.178587	0.0511977	0	0	0	0	0	0	0	0	0	0	0	0
74778922	A	C	7-74778922-A-C	1	0.157303	0.157303	0.157303	0.157303	0	1	0.157303	0.157303	0.157303	0.157303	0	0	0	0	0	0	0	0	0	0	0	0	0	0	0	0	0	0	0	0	0	0	0	0	0
74778936	A	G	7-74778936-A-G	1	0.176471	0.176471	0.176471	0.176471	0	0	0	0	0	0	0	0	0	0	0	0	0	0	0	0	0	0	0	0	0	0	0	0	0	1	0.176471	0.176471	0.176471	0.176471	0
74778938	G	A	7-74778938-G-A	1	0.186916	0.186916	0.186916	0.186916	0	1	0.186916	0.186916	0.186916	0.186916	0	0	0	0	0	0	0	0	0	0	0	0	0	0	0	0	0	0	0	0	0	0	0	0	0
74778939	T	A	7-74778939-T-A	1	0.251908	0.251908	0.251908	0.251908	0	1	0.251908	0.251908	0.251908	0.251908	0	0	0	0	0	0	0	0	0	0	0	0	0	0	0	0	0	0	0	0	0	0	0	0	0
74778954	C	T	7-74778954-C-T	1	0.18018	0.18018	0.18018	0.18018	0	0	0	0	0	0	0	0	0	0	0	0	0	1	0.18018	0.18018	0.18018	0.18018	0	0	0	0	0	0	0	0	0	0	0	0	0
74778959	G	C,A	7-74778959-G-C,A	20	0.1	0.430894	0.168634	0.180723	0.0739363	0	0	0	0	0	0	0	0	0	0	0	0	19	0.1	0.430894	0.172131	0.18479	0.073628	0	0	0	0	0	0	1	0.103448	0.103448	0.103448	0.103448	0
74778971	G	A	7-74778971-G-A	26	0.0827586	0.294118	0.161461	0.162913	0.039076	24	0.0827586	0.294118	0.161461	0.164397	0.0400482	1	0.12782	0.12782	0.12782	0.12782	0	0	0	0	0	0	0	0	0	0	0	0	0	1	0.162393	0.162393	0.162393	0.162393	0
74779000	A	AG	7-74779000-A-AG	5	0.112069	0.190476	0.171429	0.163366	0.0327375	0	0	0	0	0	0	0	0	0	0	0	0	5	0.112069	0.190476	0.171429	0.163366	0.0327375	0	0	0	0	0	0	0	0	0	0	0	0
74779001	G	A	7-74779001-G-A	129	0.09375	0.362903	0.160305	0.16526	0.0428531	127	0.09375	0.362903	0.160305	0.16525	0.04315	2	0.150794	0.180952	0.165873	0.165873	0.0213254	0	0	0	0	0	0	0	0	0	0	0	0	0	0	0	0	0	0
74779020	C	A	7-74779020-C-A	792	0.0810811	0.713287	0.194026	0.23519	0.104823	557	0.0810811	0.713287	0.218045	0.257629	0.112823	52	0.109244	0.41573	0.171572	0.187032	0.0610792	56	0.109091	0.386555	0.175838	0.179484	0.0531596	82	0.097561	0.344	0.169811	0.176119	0.0404379	45	0.111111	0.460177	0.178218	0.190051	0.064532
74779029	G	T	7-74779029-G-T	2	0.140741	0.205882	0.173312	0.173312	0.0460621	2	0.140741	0.205882	0.173312	0.173312	0.0460621	0	0	0	0	0	0	0	0	0	0	0	0	0	0	0	0	0	0	0	0	0	0	0	0
74779043	A	C	7-74779043-A-C	1	0.168539	0.168539	0.168539	0.168539	0	1	0.168539	0.168539	0.168539	0.168539	0	0	0	0	0	0	0	0	0	0	0	0	0	0	0	0	0	0	0	0	0	0	0	0	0
74779074	A	G	7-74779074-A-G	2	0.158416	0.163793	0.161104	0.161104	0.0038023	2	0.158416	0.163793	0.161104	0.161104	0.0038023	0	0	0	0	0	0	0	0	0	0	0	0	0	0	0	0	0	0	0	0	0	0	0	0
74779092	A	G	7-74779092-A-G	3	0.125828	0.169492	0.142857	0.146059	0.0220072	0	0	0	0	0	0	0	0	0	0	0	0	0	0	0	0	0	0	0	0	0	0	0	0	3	0.125828	0.169492	0.142857	0.146059	0.0220072
74779096	A	G	7-74779096-A-G	1	0.136	0.136	0.136	0.136	0	0	0	0	0	0	0	0	0	0	0	0	0	0	0	0	0	0	0	0	0	0	0	0	0	1	0.136	0.136	0.136	0.136	0
74779101	T	A	7-74779101-T-A	2	0.147186	0.184466	0.165826	0.165826	0.0263609	0	0	0	0	0	0	2	0.147186	0.184466	0.165826	0.165826	0.0263609	0	0	0	0	0	0	0	0	0	0	0	0	0	0	0	0	0	0
74779107	T	C	7-74779107-T-C	1	0.143939	0.143939	0.143939	0.143939	0	1	0.143939	0.143939	0.143939	0.143939	0	0	0	0	0	0	0	0	0	0	0	0	0	0	0	0	0	0	0	0	0	0	0	0	0
74779109	G	A	7-74779109-G-A	3	0.141026	0.170732	0.155405	0.155721	0.0148555	0	0	0	0	0	0	0	0	0	0	0	0	0	0	0	0	0	0	0	0	0	0	0	0	3	0.141026	0.170732	0.155405	0.155721	0.0148555
74779111	G	A	7-74779111-G-A	5	0.144444	0.243243	0.173554	0.178878	0.0385061	5	0.144444	0.243243	0.173554	0.178878	0.0385061	0	0	0	0	0	0	0	0	0	0	0	0	0	0	0	0	0	0	0	0	0	0	0	0
74779113	C	G	7-74779113-C-G	2	0.127273	0.176923	0.152098	0.152098	0.0351081	0	0	0	0	0	0	0	0	0	0	0	0	0	0	0	0	0	0	0	0	0	0	0	0	2	0.127273	0.176923	0.152098	0.152098	0.0351081
74779123	C	T	7-74779123-C-T	1	0.2	0.2	0.2	0.2	0	0	0	0	0	0	0	1	0.2	0.2	0.2	0.2	0	0	0	0	0	0	0	0	0	0	0	0	0	0	0	0	0	0	0
74779125	A	G	7-74779125-A-G	2	0.154472	0.176056	0.165264	0.165264	0.0152628	1	0.176056	0.176056	0.176056	0.176056	0	1	0.154472	0.154472	0.154472	0.154472	0	0	0	0	0	0	0	0	0	0	0	0	0	0	0	0	0	0	0
74779131	A	G	7-74779131-A-G	1	0.160305	0.160305	0.160305	0.160305	0	0	0	0	0	0	0	0	0	0	0	0	0	1	0.160305	0.160305	0.160305	0.160305	0	0	0	0	0	0	0	0	0	0	0	0	0
74779132	G	A	7-74779132-G-A	1	0.139535	0.139535	0.139535	0.139535	0	1	0.139535	0.139535	0.139535	0.139535	0	0	0	0	0	0	0	0	0	0	0	0	0	0	0	0	0	0	0	0	0	0	0	0	0
74779135	C	T	7-74779135-C-T	1	0.198198	0.198198	0.198198	0.198198	0	0	0	0	0	0	0	0	0	0	0	0	0	1	0.198198	0.198198	0.198198	0.198198	0	0	0	0	0	0	0	0	0	0	0	0	0
74779138	G	C	7-74779138-G-C	26	0.118812	0.253623	0.169766	0.172247	0.0341214	0	0	0	0	0	0	0	0	0	0	0	0	24	0.118812	0.253623	0.169766	0.170175	0.0334485	0	0	0	0	0	0	2	0.165217	0.229008	0.197113	0.197113	0.0451065
74779146	C	T	7-74779146-C-T	1	0.0818182	0.0818182	0.0818182	0.0818182	0	0	0	0	0	0	0	0	0	0	0	0	0	0	0	0	0	0	0	0	0	0	0	0	0	1	0.0818182	0.0818182	0.0818182	0.0818182	0
74779156	A	G	7-74779156-A-G	2	0.116667	0.126126	0.121396	0.121396	0.00668885	0	0	0	0	0	0	0	0	0	0	0	0	1	0.116667	0.116667	0.116667	0.116667	0	0	0	0	0	0	0	1	0.126126	0.126126	0.126126	0.126126	0
74779166	G	A	7-74779166-G-A	2	0.159091	0.204082	0.181586	0.181586	0.0318132	2	0.159091	0.204082	0.181586	0.181586	0.0318132	0	0	0	0	0	0	0	0	0	0	0	0	0	0	0	0	0	0	0	0	0	0	0	0
74779176	C	T	7-74779176-C-T	7	0.142857	0.225225	0.18018	0.181693	0.0279484	7	0.142857	0.225225	0.18018	0.181693	0.0279484	0	0	0	0	0	0	0	0	0	0	0	0	0	0	0	0	0	0	0	0	0	0	0	0
74779185	G	A	7-74779185-G-A	1	0.097561	0.097561	0.097561	0.097561	0	0	0	0	0	0	0	1	0.097561	0.097561	0.097561	0.097561	0	0	0	0	0	0	0	0	0	0	0	0	0	0	0	0	0	0	0
74779188	G	T	7-74779188-G-T	1	0.198529	0.198529	0.198529	0.198529	0	0	0	0	0	0	0	0	0	0	0	0	0	1	0.198529	0.198529	0.198529	0.198529	0	0	0	0	0	0	0	0	0	0	0	0	0
74779189	G	T	7-74779189-G-T	5	0.0824742	0.22549	0.206612	0.169715	0.0646082	0	0	0	0	0	0	0	0	0	0	0	0	0	0	0	0	0	0	0	0	0	0	0	0	5	0.0824742	0.22549	0.206612	0.169715	0.0646082
74779197	C	T	7-74779197-C-T	315	0.0810811	0.446429	0.172414	0.179304	0.0529581	137	0.0970874	0.446429	0.168919	0.177802	0.0542437	16	0.106195	0.385246	0.176429	0.188584	0.0641326	39	0.108844	0.259615	0.177419	0.176296	0.0369374	35	0.0810811	0.233333	0.171171	0.175493	0.0358139	88	0.0944882	0.438776	0.172228	0.182803	0.0606187
74779198	G	A	7-74779198-G-A	1	0.169492	0.169492	0.169492	0.169492	0	0	0	0	0	0	0	0	0	0	0	0	0	0	0	0	0	0	0	1	0.169492	0.169492	0.169492	0.169492	0	0	0	0	0	0	0
74779221	C	A	7-74779221-C-A	2488	0.0833333	0.901408	0.478101	0.471557	0.159453	645	0.0833333	0.72	0.311927	0.307051	0.115676	328	0.232323	0.901408	0.525915	0.535671	0.142236	505	0.25	0.823529	0.597938	0.568409	0.112082	522	0.151163	0.8	0.5	0.504921	0.128126	488	0.223214	0.893443	0.507945	0.509979	0.130338
74779228	G	A	7-74779228-G-A	49	0.102564	0.365591	0.175439	0.172233	0.0495628	46	0.102564	0.365591	0.168103	0.170556	0.0507095	3	0.193548	0.205357	0.194915	0.19794	0.00645946	0	0	0	0	0	0	0	0	0	0	0	0	0	0	0	0	0	0
74779250	G	T	7-74779250-G-T	1	0.149425	0.149425	0.149425	0.149425	0	1	0.149425	0.149425	0.149425	0.149425	0	0	0	0	0	0	0	0	0	0	0	0	0	0	0	0	0	0	0	0	0	0	0	0	0
74779253	C	T	7-74779253-C-T	1	0.183333	0.183333	0.183333	0.183333	0	1	0.183333	0.183333	0.183333	0.183333	0	0	0	0	0	0	0	0	0	0	0	0	0	0	0	0	0	0	0	0	0	0	0	0	0
74779263	A	G	7-74779263-A-G	11	0.0888889	0.233333	0.155556	0.159834	0.039197	4	0.12	0.193798	0.154701	0.1558	0.0301629	0	0	0	0	0	0	5	0.0888889	0.188119	0.168421	0.1494	0.0406081	2	0.154639	0.233333	0.193986	0.193986	0.0556452	0	0	0	0	0	0
74779271	G	A	7-74779271-G-A	1	0.131868	0.131868	0.131868	0.131868	0	0	0	0	0	0	0	0	0	0	0	0	0	1	0.131868	0.131868	0.131868	0.131868	0	0	0	0	0	0	0	0	0	0	0	0	0
74779274	G	A	7-74779274-G-A	18	0.0990099	0.265957	0.180271	0.174766	0.0463762	1	0.195312	0.195312	0.195312	0.195312	0	6	0.115385	0.2	0.168414	0.16239	0.0373455	0	0	0	0	0	0	11	0.0990099	0.265957	0.175926	0.179648	0.0529018	0	0	0	0	0	0
74779276	G	A	7-74779276-G-A	2	0.166667	0.178571	0.172619	0.172619	0.00841794	2	0.166667	0.178571	0.172619	0.172619	0.00841794	0	0	0	0	0	0	0	0	0	0	0	0	0	0	0	0	0	0	0	0	0	0	0	0
74779281	G	A	7-74779281-G-A	4	0.108108	0.20202	0.173697	0.164381	0.0429925	0	0	0	0	0	0	0	0	0	0	0	0	0	0	0	0	0	0	2	0.153846	0.193548	0.173697	0.173697	0.0280737	2	0.108108	0.20202	0.155064	0.155064	0.0664059
74779288	C	T	7-74779288-C-T	1	0.142857	0.142857	0.142857	0.142857	0	1	0.142857	0.142857	0.142857	0.142857	0	0	0	0	0	0	0	0	0	0	0	0	0	0	0	0	0	0	0	0	0	0	0	0	0
74779289	G	A	7-74779289-G-A	1	0.19802	0.19802	0.19802	0.19802	0	1	0.19802	0.19802	0.19802	0.19802	0	0	0	0	0	0	0	0	0	0	0	0	0	0	0	0	0	0	0	0	0	0	0	0	0
74779296	G	A	7-74779296-G-A	2502	0.0891089	1	0.646465	0.623226	0.136229	659	0.0891089	1	0.521008	0.524037	0.169569	328	0.333333	0.888889	0.660377	0.651082	0.0914042	505	0.252033	1	0.669903	0.677685	0.112378	522	0.290909	0.9	0.655711	0.646829	0.091432	488	0.27193	1	0.659056	0.656848	0.100959
74779312	C	T	7-74779312-C-T	2	0.188406	0.26	0.224203	0.224203	0.0506247	0	0	0	0	0	0	0	0	0	0	0	0	1	0.26	0.26	0.26	0.26	0	1	0.188406	0.188406	0.188406	0.188406	0	0	0	0	0	0	0
74779316	T	C	7-74779316-T-C	10	0.104348	0.21978	0.14595	0.154344	0.0329716	0	0	0	0	0	0	0	0	0	0	0	0	0	0	0	0	0	0	0	0	0	0	0	0	10	0.104348	0.21978	0.14595	0.154344	0.0329716
74779319	T	G,C	7-74779319-T-G,C	2	0.142857	0.161017	0.151937	0.151937	0.0128409	0	0	0	0	0	0	1	0.161017	0.161017	0.161017	0.161017	0	0	0	0	0	0	0	1	0.142857	0.142857	0.142857	0.142857	0	0	0	0	0	0	0
74779322	A	G	7-74779322-A-G	2494	0.0927835	1	0.407965	0.435353	0.150033	653	0.0990991	1	0.481818	0.489652	0.182833	327	0.125	0.861386	0.411765	0.430562	0.133718	504	0.0927835	0.818182	0.418912	0.422499	0.141741	522	0.145038	0.886598	0.373232	0.415559	0.129471	488	0.12987	0.844037	0.367434	0.400354	0.118474
74779326	C	T	7-74779326-C-T	33	0.0892857	0.36036	0.168067	0.172561	0.0469918	24	0.0892857	0.36036	0.165555	0.171517	0.0524053	1	0.12766	0.12766	0.12766	0.12766	0	0	0	0	0	0	0	5	0.142857	0.214953	0.161491	0.175934	0.0325909	3	0.183206	0.20202	0.185567	0.190264	0.010249
74779331	A	G	7-74779331-A-G	2	0.212766	0.23301	0.222888	0.222888	0.0143145	0	0	0	0	0	0	2	0.212766	0.23301	0.222888	0.222888	0.0143145	0	0	0	0	0	0	0	0	0	0	0	0	0	0	0	0	0	0
74779354	C	G	7-74779354-C-G	1	0.125	0.125	0.125	0.125	0	0	0	0	0	0	0	0	0	0	0	0	0	1	0.125	0.125	0.125	0.125	0	0	0	0	0	0	0	0	0	0	0	0	0
74779355	C	T	7-74779355-C-T	3	0.166667	0.245283	0.172727	0.194892	0.0437447	0	0	0	0	0	0	0	0	0	0	0	0	3	0.166667	0.245283	0.172727	0.194892	0.0437447	0	0	0	0	0	0	0	0	0	0	0	0
74779356	G	A	7-74779356-G-A	1	0.173228	0.173228	0.173228	0.173228	0	0	0	0	0	0	0	0	0	0	0	0	0	0	0	0	0	0	0	1	0.173228	0.173228	0.173228	0.173228	0	0	0	0	0	0	0
74779363	C	G	7-74779363-C-G	1	0.194444	0.194444	0.194444	0.194444	0	1	0.194444	0.194444	0.194444	0.194444	0	0	0	0	0	0	0	0	0	0	0	0	0	0	0	0	0	0	0	0	0	0	0	0	0
74779372	C	T	7-74779372-C-T	2477	0.0866142	1	0.494624	0.490731	0.169634	644	0.0866142	1	0.46292	0.45175	0.191417	327	0.1	0.868852	0.505051	0.50609	0.160616	503	0.0887097	0.865546	0.477477	0.471893	0.147381	518	0.102804	1	0.509181	0.515289	0.160752	485	0.104478	1	0.520468	0.525446	0.163155
74779374	A	G	7-74779374-A-G	1	0.136842	0.136842	0.136842	0.136842	0	1	0.136842	0.136842	0.136842	0.136842	0	0	0	0	0	0	0	0	0	0	0	0	0	0	0	0	0	0	0	0	0	0	0	0	0
74779375	C	T	7-74779375-C-T	97	0.101695	0.4	0.159664	0.168356	0.0472029	1	0.184874	0.184874	0.184874	0.184874	0	55	0.101695	0.4	0.160714	0.169901	0.0527974	35	0.113208	0.276596	0.15942	0.16785	0.0399496	6	0.104	0.216667	0.154125	0.154388	0.0387915	0	0	0	0	0	0
74779388	C	T	7-74779388-C-T	1	0.173469	0.173469	0.173469	0.173469	0	0	0	0	0	0	0	0	0	0	0	0	0	0	0	0	0	0	0	0	0	0	0	0	0	1	0.173469	0.173469	0.173469	0.173469	0
74779389	G	A	7-74779389-G-A	1	0.140351	0.140351	0.140351	0.140351	0	0	0	0	0	0	0	0	0	0	0	0	0	0	0	0	0	0	0	0	0	0	0	0	0	1	0.140351	0.140351	0.140351	0.140351	0
74779390	C	T	7-74779390-C-T	1	0.107692	0.107692	0.107692	0.107692	0	1	0.107692	0.107692	0.107692	0.107692	0	0	0	0	0	0	0	0	0	0	0	0	0	0	0	0	0	0	0	0	0	0	0	0	0
74779413	C	T	7-74779413-C-T	4	0.136752	0.189655	0.163569	0.163386	0.023451	4	0.136752	0.189655	0.163569	0.163386	0.023451	0	0	0	0	0	0	0	0	0	0	0	0	0	0	0	0	0	0	0	0	0	0	0	0
74779414	G	A	7-74779414-G-A	1644	0.08	0.568807	0.232013	0.247838	0.0939225	88	0.105769	0.40678	0.168	0.176462	0.0482858	263	0.102362	0.440678	0.25	0.25036	0.0917124	489	0.0923077	0.568807	0.308943	0.288448	0.0896421	415	0.0847458	0.45614	0.193103	0.225795	0.0900891	389	0.08	0.565217	0.197183	0.234746	0.0919548
74779424	T	C	7-74779424-T-C	1	0.12605	0.12605	0.12605	0.12605	0	0	0	0	0	0	0	0	0	0	0	0	0	1	0.12605	0.12605	0.12605	0.12605	0	0	0	0	0	0	0	0	0	0	0	0	0
74779436	T	C	7-74779436-T-C	1	0.162393	0.162393	0.162393	0.162393	0	0	0	0	0	0	0	0	0	0	0	0	0	0	0	0	0	0	0	0	0	0	0	0	0	1	0.162393	0.162393	0.162393	0.162393	0
74779443	G	T	7-74779443-G-T	1	0.135417	0.135417	0.135417	0.135417	0	1	0.135417	0.135417	0.135417	0.135417	0	0	0	0	0	0	0	0	0	0	0	0	0	0	0	0	0	0	0	0	0	0	0	0	0
74779450	G	A	7-74779450-G-A	1	0.201493	0.201493	0.201493	0.201493	0	0	0	0	0	0	0	0	0	0	0	0	0	1	0.201493	0.201493	0.201493	0.201493	0	0	0	0	0	0	0	0	0	0	0	0	0
74779455	AG	A	7-74779455-AG-A	6	0.116071	0.235772	0.198788	0.192619	0.0404976	0	0	0	0	0	0	0	0	0	0	0	0	5	0.116071	0.235772	0.201923	0.192308	0.0452696	0	0	0	0	0	0	1	0.194175	0.194175	0.194175	0.194175	0
74779461	G	A	7-74779461-G-A	1	0.177515	0.177515	0.177515	0.177515	0	0	0	0	0	0	0	0	0	0	0	0	0	0	0	0	0	0	0	0	0	0	0	0	0	1	0.177515	0.177515	0.177515	0.177515	0
74779510	A	G	7-74779510-A-G	1	0.266055	0.266055	0.266055	0.266055	0	0	0	0	0	0	0	0	0	0	0	0	0	0	0	0	0	0	0	1	0.266055	0.266055	0.266055	0.266055	0	0	0	0	0	0	0
74779534	C	A	7-74779534-C-A	6	0.110092	0.18254	0.146429	0.146153	0.023425	0	0	0	0	0	0	0	0	0	0	0	0	0	0	0	0	0	0	6	0.110092	0.18254	0.146429	0.146153	0.023425	0	0	0	0	0	0
74779539	C	T	7-74779539-C-T	1	0.17094	0.17094	0.17094	0.17094	0	0	0	0	0	0	0	0	0	0	0	0	0	1	0.17094	0.17094	0.17094	0.17094	0	0	0	0	0	0	0	0	0	0	0	0	0
74779546	A	G	7-74779546-A-G	1	0.216495	0.216495	0.216495	0.216495	0	1	0.216495	0.216495	0.216495	0.216495	0	0	0	0	0	0	0	0	0	0	0	0	0	0	0	0	0	0	0	0	0	0	0	0	0
74779551	G	A	7-74779551-G-A	1	0.188679	0.188679	0.188679	0.188679	0	0	0	0	0	0	0	0	0	0	0	0	0	0	0	0	0	0	0	0	0	0	0	0	0	1	0.188679	0.188679	0.188679	0.188679	0
74779558	A	G	7-74779558-A-G	1	0.155963	0.155963	0.155963	0.155963	0	1	0.155963	0.155963	0.155963	0.155963	0	0	0	0	0	0	0	0	0	0	0	0	0	0	0	0	0	0	0	0	0	0	0	0	0
74779566	C	T	7-74779566-C-T	1	0.153226	0.153226	0.153226	0.153226	0	1	0.153226	0.153226	0.153226	0.153226	0	0	0	0	0	0	0	0	0	0	0	0	0	0	0	0	0	0	0	0	0	0	0	0	0
74779569	C	T	7-74779569-C-T	1	0.149533	0.149533	0.149533	0.149533	0	0	0	0	0	0	0	1	0.149533	0.149533	0.149533	0.149533	0	0	0	0	0	0	0	0	0	0	0	0	0	0	0	0	0	0	0
74779570	G	A	7-74779570-G-A	1	0.148515	0.148515	0.148515	0.148515	0	1	0.148515	0.148515	0.148515	0.148515	0	0	0	0	0	0	0	0	0	0	0	0	0	0	0	0	0	0	0	0	0	0	0	0	0
74779584	C	T	7-74779584-C-T	9	0.131783	0.202128	0.166667	0.169264	0.0213187	0	0	0	0	0	0	0	0	0	0	0	0	9	0.131783	0.202128	0.166667	0.169264	0.0213187	0	0	0	0	0	0	0	0	0	0	0	0
74779594	C	T	7-74779594-C-T	13	0.105263	0.247525	0.186275	0.180747	0.0435689	0	0	0	0	0	0	1	0.201835	0.201835	0.201835	0.201835	0	0	0	0	0	0	0	1	0.17757	0.17757	0.17757	0.17757	0	11	0.105263	0.247525	0.186275	0.179119	0.0472177
74779623	T	TG	7-74779623-T-TG	3	0.115385	0.23301	0.161616	0.170003	0.0592594	0	0	0	0	0	0	0	0	0	0	0	0	0	0	0	0	0	0	1	0.115385	0.115385	0.115385	0.115385	0	2	0.161616	0.23301	0.197313	0.197313	0.0504829
74779637	G	A	7-74779637-G-A	1	0.109375	0.109375	0.109375	0.109375	0	1	0.109375	0.109375	0.109375	0.109375	0	0	0	0	0	0	0	0	0	0	0	0	0	0	0	0	0	0	0	0	0	0	0	0	0
74779647	G	C	7-74779647-G-C	1	0.162393	0.162393	0.162393	0.162393	0	0	0	0	0	0	0	0	0	0	0	0	0	0	0	0	0	0	0	1	0.162393	0.162393	0.162393	0.162393	0	0	0	0	0	0	0
74779659	G	A	7-74779659-G-A	1	0.159664	0.159664	0.159664	0.159664	0	0	0	0	0	0	0	0	0	0	0	0	0	0	0	0	0	0	0	1	0.159664	0.159664	0.159664	0.159664	0	0	0	0	0	0	0
74779691	C	T	7-74779691-C-T	2475	0.08	0.530973	0.311594	0.303685	0.0635315	633	0.08	0.511278	0.29	0.269066	0.0826873	328	0.129032	0.530973	0.316058	0.316841	0.0512728	504	0.103774	0.5	0.323381	0.316602	0.0527921	522	0.125	0.467742	0.316014	0.314723	0.0483183	488	0.116788	0.490566	0.312772	0.314599	0.0489203
74779723	T	C	7-74779723-T-C	1	0.219048	0.219048	0.219048	0.219048	0	0	0	0	0	0	0	0	0	0	0	0	0	0	0	0	0	0	0	0	0	0	0	0	0	1	0.219048	0.219048	0.219048	0.219048	0
74779743	C	T	7-74779743-C-T	1	0.15	0.15	0.15	0.15	0	0	0	0	0	0	0	0	0	0	0	0	0	0	0	0	0	0	0	1	0.15	0.15	0.15	0.15	0	0	0	0	0	0	0
74779767	T	C	7-74779767-T-C	1	0.211009	0.211009	0.211009	0.211009	0	0	0	0	0	0	0	0	0	0	0	0	0	0	0	0	0	0	0	1	0.211009	0.211009	0.211009	0.211009	0	0	0	0	0	0	0
74779786	C	T	7-74779786-C-T	1	0.150943	0.150943	0.150943	0.150943	0	0	0	0	0	0	0	0	0	0	0	0	0	1	0.150943	0.150943	0.150943	0.150943	0	0	0	0	0	0	0	0	0	0	0	0	0
74779791	C	A	7-74779791-C-A	1	0.175258	0.175258	0.175258	0.175258	0	0	0	0	0	0	0	0	0	0	0	0	0	1	0.175258	0.175258	0.175258	0.175258	0	0	0	0	0	0	0	0	0	0	0	0	0
74779792	C	A	7-74779792-C-A	1	0.11215	0.11215	0.11215	0.11215	0	1	0.11215	0.11215	0.11215	0.11215	0	0	0	0	0	0	0	0	0	0	0	0	0	0	0	0	0	0	0	0	0	0	0	0	0
74779824	T	C	7-74779824-T-C	1	0.108911	0.108911	0.108911	0.108911	0	0	0	0	0	0	0	0	0	0	0	0	0	0	0	0	0	0	0	1	0.108911	0.108911	0.108911	0.108911	0	0	0	0	0	0	0
74779845	G	T	7-74779845-G-T	1	0.18018	0.18018	0.18018	0.18018	0	0	0	0	0	0	0	0	0	0	0	0	0	0	0	0	0	0	0	1	0.18018	0.18018	0.18018	0.18018	0	0	0	0	0	0	0
74779861	A	G	7-74779861-A-G	1	0.147059	0.147059	0.147059	0.147059	0	0	0	0	0	0	0	0	0	0	0	0	0	0	0	0	0	0	0	1	0.147059	0.147059	0.147059	0.147059	0	0	0	0	0	0	0
74779866	G	A	7-74779866-G-A	1	0.107438	0.107438	0.107438	0.107438	0	0	0	0	0	0	0	0	0	0	0	0	0	1	0.107438	0.107438	0.107438	0.107438	0	0	0	0	0	0	0	0	0	0	0	0	0
74779874	G	A	7-74779874-G-A	1	0.153846	0.153846	0.153846	0.153846	0	0	0	0	0	0	0	0	0	0	0	0	0	1	0.153846	0.153846	0.153846	0.153846	0	0	0	0	0	0	0	0	0	0	0	0	0
74779878	C	G	7-74779878-C-G	9	0.149533	0.229358	0.171875	0.180784	0.0255953	9	0.149533	0.229358	0.171875	0.180784	0.0255953	0	0	0	0	0	0	0	0	0	0	0	0	0	0	0	0	0	0	0	0	0	0	0	0
74779879	C	T	7-74779879-C-T	6	0.100917	0.228571	0.151844	0.151669	0.0457363	5	0.110169	0.228571	0.155172	0.161819	0.0429192	1	0.100917	0.100917	0.100917	0.100917	0	0	0	0	0	0	0	0	0	0	0	0	0	0	0	0	0	0	0
74779895	G	T	7-74779895-G-T	1	0.102041	0.102041	0.102041	0.102041	0	0	0	0	0	0	0	0	0	0	0	0	0	0	0	0	0	0	0	1	0.102041	0.102041	0.102041	0.102041	0	0	0	0	0	0	0
74779906	G	A	7-74779906-G-A	1	0.190909	0.190909	0.190909	0.190909	0	0	0	0	0	0	0	0	0	0	0	0	0	0	0	0	0	0	0	0	0	0	0	0	0	1	0.190909	0.190909	0.190909	0.190909	0
74779914	A	C	7-74779914-A-C	1	0.239669	0.239669	0.239669	0.239669	0	0	0	0	0	0	0	0	0	0	0	0	0	1	0.239669	0.239669	0.239669	0.239669	0	0	0	0	0	0	0	0	0	0	0	0	0
74779930	C	A	7-74779930-C-A	2	0.156566	0.165414	0.16099	0.16099	0.00625639	0	0	0	0	0	0	0	0	0	0	0	0	2	0.156566	0.165414	0.16099	0.16099	0.00625639	0	0	0	0	0	0	0	0	0	0	0	0
74779935	C	T	7-74779935-C-T	46	0.107843	0.366071	0.175452	0.188975	0.0611616	44	0.107843	0.366071	0.17029	0.18502	0.058049	2	0.214286	0.337662	0.275974	0.275974	0.0872404	0	0	0	0	0	0	0	0	0	0	0	0	0	0	0	0	0	0
74779950	C	T	7-74779950-C-T	1	0.243243	0.243243	0.243243	0.243243	0	0	0	0	0	0	0	0	0	0	0	0	0	0	0	0	0	0	0	0	0	0	0	0	0	1	0.243243	0.243243	0.243243	0.243243	0
74779951	G	A	7-74779951-G-A	1	0.159664	0.159664	0.159664	0.159664	0	0	0	0	0	0	0	0	0	0	0	0	0	0	0	0	0	0	0	0	0	0	0	0	0	1	0.159664	0.159664	0.159664	0.159664	0
74779967	G	A	7-74779967-G-A	2	0.189655	0.207547	0.198601	0.198601	0.0126516	2	0.189655	0.207547	0.198601	0.198601	0.0126516	0	0	0	0	0	0	0	0	0	0	0	0	0	0	0	0	0	0	0	0	0	0	0	0
74779975	C	T	7-74779975-C-T	1	0.189655	0.189655	0.189655	0.189655	0	0	0	0	0	0	0	1	0.189655	0.189655	0.189655	0.189655	0	0	0	0	0	0	0	0	0	0	0	0	0	0	0	0	0	0	0
74779980	C	T	7-74779980-C-T	1	0.15534	0.15534	0.15534	0.15534	0	1	0.15534	0.15534	0.15534	0.15534	0	0	0	0	0	0	0	0	0	0	0	0	0	0	0	0	0	0	0	0	0	0	0	0	0
74779982	C	T	7-74779982-C-T	3	0.184211	0.21875	0.189394	0.197451	0.0186262	0	0	0	0	0	0	0	0	0	0	0	0	0	0	0	0	0	0	0	0	0	0	0	0	3	0.184211	0.21875	0.189394	0.197451	0.0186262
74779998	A	T	7-74779998-A-T	1	0.147826	0.147826	0.147826	0.147826	0	1	0.147826	0.147826	0.147826	0.147826	0	0	0	0	0	0	0	0	0	0	0	0	0	0	0	0	0	0	0	0	0	0	0	0	0
74780032	G	A	7-74780032-G-A	17	0.111111	0.228814	0.155963	0.16168	0.0315901	1	0.194175	0.194175	0.194175	0.194175	0	0	0	0	0	0	0	0	0	0	0	0	0	0	0	0	0	0	0	16	0.111111	0.228814	0.153453	0.159649	0.0314591
74780039	A	G	7-74780039-A-G	2	0.137931	0.185897	0.161914	0.161914	0.0339174	0	0	0	0	0	0	0	0	0	0	0	0	0	0	0	0	0	0	2	0.137931	0.185897	0.161914	0.161914	0.0339174	0	0	0	0	0	0
74780041	T	C	7-74780041-T-C	103	0.0909091	0.321918	0.165049	0.167513	0.040568	3	0.168	0.225225	0.177083	0.190103	0.0307541	12	0.110092	0.239316	0.161472	0.164444	0.0402349	0	0	0	0	0	0	53	0.0909091	0.295238	0.159292	0.162346	0.0399064	35	0.107438	0.321918	0.166667	0.174453	0.0422224
74780044	T	C	7-74780044-T-C	1	0.128	0.128	0.128	0.128	0	1	0.128	0.128	0.128	0.128	0	0	0	0	0	0	0	0	0	0	0	0	0	0	0	0	0	0	0	0	0	0	0	0	0
74780048	C	T	7-74780048-C-T	281	0.0901639	0.431818	0.165138	0.176771	0.0558208	169	0.0901639	0.431818	0.172131	0.184863	0.0634564	19	0.11	0.234234	0.148515	0.153465	0.0359169	1	0.13913	0.13913	0.13913	0.13913	0	48	0.111888	0.275362	0.162141	0.16858	0.0346968	44	0.101124	0.348315	0.159191	0.165549	0.0443592
74780049	G	A	7-74780049-G-A	1	0.135922	0.135922	0.135922	0.135922	0	0	0	0	0	0	0	0	0	0	0	0	0	0	0	0	0	0	0	0	0	0	0	0	0	1	0.135922	0.135922	0.135922	0.135922	0
74780055	AGGT	A	7-74780055-AGGT-A	7	0.0810811	0.179775	0.161905	0.145221	0.0373995	0	0	0	0	0	0	0	0	0	0	0	0	1	0.164835	0.164835	0.164835	0.164835	0	1	0.0810811	0.0810811	0.0810811	0.0810811	0	5	0.104167	0.179775	0.161905	0.154127	0.0295682
74780073	G	C	7-74780073-G-C	83	0.0869565	0.416667	0.166667	0.174222	0.0488479	1	0.163043	0.163043	0.163043	0.163043	0	3	0.0948276	0.232323	0.156522	0.161224	0.0688683	61	0.0869565	0.416667	0.171717	0.179851	0.0500722	14	0.110236	0.283019	0.141837	0.15632	0.0463921	4	0.15	0.17094	0.166667	0.163568	0.0092672
74780081	A	C	7-74780081-A-C	1	0.158333	0.158333	0.158333	0.158333	0	1	0.158333	0.158333	0.158333	0.158333	0	0	0	0	0	0	0	0	0	0	0	0	0	0	0	0	0	0	0	0	0	0	0	0	0
74780085	A	G	7-74780085-A-G	1	0.163636	0.163636	0.163636	0.163636	0	1	0.163636	0.163636	0.163636	0.163636	0	0	0	0	0	0	0	0	0	0	0	0	0	0	0	0	0	0	0	0	0	0	0	0	0
74780095	C	T	7-74780095-C-T	1	0.162963	0.162963	0.162963	0.162963	0	0	0	0	0	0	0	0	0	0	0	0	0	0	0	0	0	0	0	0	0	0	0	0	0	1	0.162963	0.162963	0.162963	0.162963	0
74780096	G	A	7-74780096-G-A	1	0.192308	0.192308	0.192308	0.192308	0	0	0	0	0	0	0	0	0	0	0	0	0	0	0	0	0	0	0	1	0.192308	0.192308	0.192308	0.192308	0	0	0	0	0	0	0
74780097	G	C	7-74780097-G-C	1	0.151515	0.151515	0.151515	0.151515	0	0	0	0	0	0	0	0	0	0	0	0	0	0	0	0	0	0	0	1	0.151515	0.151515	0.151515	0.151515	0	0	0	0	0	0	0
74780102	C	T	7-74780102-C-T	4	0.136842	0.211538	0.178947	0.176569	0.0351133	4	0.136842	0.211538	0.178947	0.176569	0.0351133	0	0	0	0	0	0	0	0	0	0	0	0	0	0	0	0	0	0	0	0	0	0	0	0
74780103	G	A	7-74780103-G-A	154	0.0833333	0.361702	0.165049	0.166132	0.0399862	45	0.0833333	0.25	0.166667	0.167247	0.0406642	17	0.0973451	0.214815	0.172727	0.168655	0.0331244	1	0.15	0.15	0.15	0.15	0	46	0.105263	0.252101	0.169789	0.169285	0.035101	45	0.0833333	0.361702	0.157407	0.1612	0.0469278
74780104	G	C	7-74780104-G-C	1	0.154545	0.154545	0.154545	0.154545	0	1	0.154545	0.154545	0.154545	0.154545	0	0	0	0	0	0	0	0	0	0	0	0	0	0	0	0	0	0	0	0	0	0	0	0	0
74780116	A	G	7-74780116-A-G	212	0.0915033	0.394495	0.175439	0.188038	0.0644149	0	0	0	0	0	0	80	0.0915033	0.390625	0.178983	0.194502	0.0690354	126	0.0970874	0.394495	0.17188	0.182811	0.0622222	3	0.205357	0.263158	0.22963	0.232715	0.0290236	3	0.17757	0.209524	0.184466	0.19052	0.0168151
74780123	A	T	7-74780123-A-T	1	0.161905	0.161905	0.161905	0.161905	0	0	0	0	0	0	0	0	0	0	0	0	0	0	0	0	0	0	0	0	0	0	0	0	0	1	0.161905	0.161905	0.161905	0.161905	0
74780131	C	T	7-74780131-C-T	3	0.159574	0.189189	0.168421	0.172395	0.015202	0	0	0	0	0	0	0	0	0	0	0	0	0	0	0	0	0	0	0	0	0	0	0	0	3	0.159574	0.189189	0.168421	0.172395	0.015202
74780132	C	T	7-74780132-C-T	2216	0.0804598	0.849206	0.289597	0.276419	0.111553	518	0.0915493	0.849206	0.216599	0.270041	0.134141	295	0.091954	0.596491	0.281481	0.265798	0.0983203	496	0.0804598	0.605442	0.316644	0.301311	0.0894069	456	0.0804598	0.640719	0.262	0.26416	0.108926	451	0.0909091	0.6	0.281553	0.275713	0.111885
74780136	C	T	7-74780136-C-T	1	0.157407	0.157407	0.157407	0.157407	0	1	0.157407	0.157407	0.157407	0.157407	0	0	0	0	0	0	0	0	0	0	0	0	0	0	0	0	0	0	0	0	0	0	0	0	0
74780137	C	T	7-74780137-C-T	69	0.0974026	0.345794	0.159292	0.164928	0.0456807	2	0.145631	0.243243	0.194437	0.194437	0.0690222	16	0.0974026	0.241611	0.149528	0.153456	0.0438726	1	0.186441	0.186441	0.186441	0.186441	0	46	0.0982143	0.345794	0.158158	0.167056	0.0470203	4	0.111111	0.193548	0.180094	0.166212	0.0376174
74780145	C	T	7-74780145-C-T	3	0.141593	0.161905	0.146154	0.149884	0.0106573	3	0.141593	0.161905	0.146154	0.149884	0.0106573	0	0	0	0	0	0	0	0	0	0	0	0	0	0	0	0	0	0	0	0	0	0	0	0
74780157	G	A,T	7-74780157-G-A,T	24	0.102804	0.321739	0.179202	0.179681	0.046964	1	0.166667	0.166667	0.166667	0.166667	0	8	0.102804	0.245455	0.172233	0.17054	0.0439943	1	0.15748	0.15748	0.15748	0.15748	0	11	0.108333	0.321739	0.184211	0.18591	0.0585725	3	0.173913	0.207143	0.197802	0.192953	0.0171375
74780158	G	A	7-74780158-G-A	1	0.175	0.175	0.175	0.175	0	0	0	0	0	0	0	0	0	0	0	0	0	1	0.175	0.175	0.175	0.175	0	0	0	0	0	0	0	0	0	0	0	0	0
74780166	A	T	7-74780166-A-T	1	0.145631	0.145631	0.145631	0.145631	0	0	0	0	0	0	0	0	0	0	0	0	0	0	0	0	0	0	0	1	0.145631	0.145631	0.145631	0.145631	0	0	0	0	0	0	0
74780167	G	T	7-74780167-G-T	1	0.163462	0.163462	0.163462	0.163462	0	1	0.163462	0.163462	0.163462	0.163462	0	0	0	0	0	0	0	0	0	0	0	0	0	0	0	0	0	0	0	0	0	0	0	0	0
74780168	G	A	7-74780168-G-A	130	0.0818182	0.336134	0.1633	0.165706	0.0368167	128	0.0818182	0.336134	0.1633	0.165498	0.0368399	2	0.146341	0.211679	0.17901	0.17901	0.0462005	0	0	0	0	0	0	0	0	0	0	0	0	0	0	0	0	0	0
74780173	A	G	7-74780173-A-G	4	0.133333	0.193333	0.15772	0.160527	0.0247149	0	0	0	0	0	0	0	0	0	0	0	0	4	0.133333	0.193333	0.15772	0.160527	0.0247149	0	0	0	0	0	0	0	0	0	0	0	0
74780176	G	A	7-74780176-G-A	1	0.169643	0.169643	0.169643	0.169643	0	1	0.169643	0.169643	0.169643	0.169643	0	0	0	0	0	0	0	0	0	0	0	0	0	0	0	0	0	0	0	0	0	0	0	0	0
74780198	G	C	7-74780198-G-C	2504	0.677419	1	1	0.997331	0.0214848	661	0.989247	1	1	0.999937	0.00073364	328	0.801887	1	1	0.996751	0.0223241	505	0.990476	1	1	0.999964	0.000568882	522	0.728155	1	1	0.994261	0.031309	488	0.677419	1	1	0.994753	0.0308974
74780221	G	T	7-74780221-G-T	2	0.118644	0.185567	0.152106	0.152106	0.0473217	2	0.118644	0.185567	0.152106	0.152106	0.0473217	0	0	0	0	0	0	0	0	0	0	0	0	0	0	0	0	0	0	0	0	0	0	0	0
74780223	C	T	7-74780223-C-T	1	0.188119	0.188119	0.188119	0.188119	0	0	0	0	0	0	0	0	0	0	0	0	0	1	0.188119	0.188119	0.188119	0.188119	0	0	0	0	0	0	0	0	0	0	0	0	0
74780234	G	A	7-74780234-G-A	63	0.107527	0.383838	0.173228	0.176033	0.0485706	48	0.107527	0.383838	0.173143	0.177947	0.0524202	7	0.137615	0.22963	0.172043	0.173879	0.0362504	1	0.131313	0.131313	0.131313	0.131313	0	0	0	0	0	0	0	7	0.121739	0.198198	0.192661	0.171446	0.0338479
74780244	G	A	7-74780244-G-A	2489	0.0857143	0.558824	0.322917	0.31607	0.0667461	646	0.0857143	0.558824	0.305573	0.285637	0.0848397	328	0.101124	0.491228	0.333333	0.334857	0.0549051	505	0.1	0.472222	0.322314	0.32365	0.0568475	522	0.0941176	0.503759	0.327582	0.327895	0.0537057	488	0.0990099	0.507812	0.3245	0.323237	0.0551868
74780245	G	A	7-74780245-G-A	1	0.191919	0.191919	0.191919	0.191919	0	1	0.191919	0.191919	0.191919	0.191919	0	0	0	0	0	0	0	0	0	0	0	0	0	0	0	0	0	0	0	0	0	0	0	0	0
74780276	G	T	7-74780276-G-T	1	0.145161	0.145161	0.145161	0.145161	0	1	0.145161	0.145161	0.145161	0.145161	0	0	0	0	0	0	0	0	0	0	0	0	0	0	0	0	0	0	0	0	0	0	0	0	0
74780295	C	G	7-74780295-C-G	1	0.15	0.15	0.15	0.15	0	0	0	0	0	0	0	0	0	0	0	0	0	0	0	0	0	0	0	1	0.15	0.15	0.15	0.15	0	0	0	0	0	0	0
74780308	A	G	7-74780308-A-G	1	0.171171	0.171171	0.171171	0.171171	0	1	0.171171	0.171171	0.171171	0.171171	0	0	0	0	0	0	0	0	0	0	0	0	0	0	0	0	0	0	0	0	0	0	0	0	0
74780316	A	C	7-74780316-A-C	1	0.146154	0.146154	0.146154	0.146154	0	1	0.146154	0.146154	0.146154	0.146154	0	0	0	0	0	0	0	0	0	0	0	0	0	0	0	0	0	0	0	0	0	0	0	0	0
74780328	G	A	7-74780328-G-A	2	0.162162	0.189189	0.175676	0.175676	0.019111	2	0.162162	0.189189	0.175676	0.175676	0.019111	0	0	0	0	0	0	0	0	0	0	0	0	0	0	0	0	0	0	0	0	0	0	0	0
74780331	C	T	7-74780331-C-T	3	0.0989011	0.233766	0.162791	0.165153	0.0674636	0	0	0	0	0	0	0	0	0	0	0	0	1	0.0989011	0.0989011	0.0989011	0.0989011	0	0	0	0	0	0	0	2	0.162791	0.233766	0.198278	0.198278	0.0501873
74780332	G	A	7-74780332-G-A	38	0.106195	0.307692	0.172144	0.175933	0.0421858	12	0.121739	0.224299	0.177487	0.172116	0.032817	12	0.133333	0.242424	0.177318	0.182036	0.0341378	0	0	0	0	0	0	11	0.123596	0.307692	0.166667	0.185576	0.0560721	3	0.106195	0.168539	0.119565	0.131433	0.032823
74780374	G	A	7-74780374-G-A	1	0.193548	0.193548	0.193548	0.193548	0	1	0.193548	0.193548	0.193548	0.193548	0	0	0	0	0	0	0	0	0	0	0	0	0	0	0	0	0	0	0	0	0	0	0	0	0
74780381	C	T	7-74780381-C-T	2	0.13	0.139706	0.134853	0.134853	0.0068631	0	0	0	0	0	0	0	0	0	0	0	0	0	0	0	0	0	0	2	0.13	0.139706	0.134853	0.134853	0.00686309	0	0	0	0	0	0
74780384	G	C	7-74780384-G-C	125	0.0860215	0.420382	0.176991	0.187366	0.0618532	122	0.0860215	0.420382	0.177281	0.187484	0.0624632	3	0.154545	0.219512	0.173554	0.182537	0.033402	0	0	0	0	0	0	0	0	0	0	0	0	0	0	0	0	0	0
74780385	G	A	7-74780385-G-A	1	0.184211	0.184211	0.184211	0.184211	0	0	0	0	0	0	0	0	0	0	0	0	0	0	0	0	0	0	0	0	0	0	0	0	0	1	0.184211	0.184211	0.184211	0.184211	0
74780395	G	A	7-74780395-G-A	1	0.235849	0.235849	0.235849	0.235849	0	0	0	0	0	0	0	1	0.235849	0.235849	0.235849	0.235849	0	0	0	0	0	0	0	0	0	0	0	0	0	0	0	0	0	0	0
74780404	A	G	7-74780404-A-G	1	0.172414	0.172414	0.172414	0.172414	0	1	0.172414	0.172414	0.172414	0.172414	0	0	0	0	0	0	0	0	0	0	0	0	0	0	0	0	0	0	0	0	0	0	0	0	0
74780405	G	C	7-74780405-G-C	33	0.101695	0.273684	0.172131	0.171371	0.037539	32	0.103448	0.273684	0.172604	0.173548	0.0359602	1	0.101695	0.101695	0.101695	0.101695	0	0	0	0	0	0	0	0	0	0	0	0	0	0	0	0	0	0	0
74780406	C	G	7-74780406-C-G	1	0.188525	0.188525	0.188525	0.188525	0	0	0	0	0	0	0	0	0	0	0	0	0	0	0	0	0	0	0	1	0.188525	0.188525	0.188525	0.188525	0	0	0	0	0	0	0
74780415	C	T	7-74780415-C-T	2	0.103448	0.118644	0.111046	0.111046	0.010745	0	0	0	0	0	0	0	0	0	0	0	0	2	0.103448	0.118644	0.111046	0.111046	0.010745	0	0	0	0	0	0	0	0	0	0	0	0
74780430	G	C	7-74780430-G-C	1	0.205128	0.205128	0.205128	0.205128	0	0	0	0	0	0	0	0	0	0	0	0	0	0	0	0	0	0	0	0	0	0	0	0	0	1	0.205128	0.205128	0.205128	0.205128	0
74780432	C	T	7-74780432-C-T	80	0.0940171	0.38835	0.164441	0.177024	0.0635032	78	0.0940171	0.38835	0.163363	0.177102	0.0643194	1	0.171429	0.171429	0.171429	0.171429	0	0	0	0	0	0	0	1	0.176471	0.176471	0.176471	0.176471	0	0	0	0	0	0	0
74780436	G	A	7-74780436-G-A	1	0.205607	0.205607	0.205607	0.205607	0	0	0	0	0	0	0	0	0	0	0	0	0	1	0.205607	0.205607	0.205607	0.205607	0	0	0	0	0	0	0	0	0	0	0	0	0
74780442	G	A	7-74780442-G-A	2	0.125	0.134752	0.129876	0.129876	0.00689554	0	0	0	0	0	0	0	0	0	0	0	0	0	0	0	0	0	0	0	0	0	0	0	0	2	0.125	0.134752	0.129876	0.129876	0.00689555
74780445	C	T	7-74780445-C-T	15	0.12782	0.242647	0.158273	0.173047	0.0376273	0	0	0	0	0	0	1	0.130841	0.130841	0.130841	0.130841	0	0	0	0	0	0	0	7	0.12963	0.242647	0.2	0.194839	0.0413627	7	0.12782	0.188119	0.153846	0.157285	0.0212588
74780446	G	A	7-74780446-G-A	123	0.0851064	0.257143	0.160377	0.160813	0.0357119	33	0.0894309	0.257143	0.160377	0.165305	0.0354872	5	0.09375	0.170068	0.129032	0.123851	0.0309656	3	0.113208	0.218182	0.19084	0.174076	0.0544578	35	0.0851064	0.242424	0.158333	0.156491	0.0349422	47	0.0917431	0.234694	0.16129	0.163962	0.0345369
74780451	T	C	7-74780451-T-C	4	0.142857	0.203704	0.180864	0.177072	0.0260606	4	0.142857	0.203704	0.180864	0.177072	0.0260606	0	0	0	0	0	0	0	0	0	0	0	0	0	0	0	0	0	0	0	0	0	0	0	0
74780460	GA	GAA,G	7-74780460-GA-GAA,G	1	0.1875	0.1875	0.1875	0.1875	0	0	0	0	0	0	0	1	0.1875	0.1875	0.1875	0.1875	0	0	0	0	0	0	0	0	0	0	0	0	0	0	0	0	0	0	0
74780466	A	T	7-74780466-A-T	5	0.135135	0.206522	0.174603	0.165835	0.030659	4	0.135135	0.206522	0.17619	0.173509	0.0293361	1	0.135135	0.135135	0.135135	0.135135	0	0	0	0	0	0	0	0	0	0	0	0	0	0	0	0	0	0	0
74780471	G	C	7-74780471-G-C	1	0.111888	0.111888	0.111888	0.111888	0	0	0	0	0	0	0	1	0.111888	0.111888	0.111888	0.111888	0	0	0	0	0	0	0	0	0	0	0	0	0	0	0	0	0	0	0
74780482	A	G	7-74780482-A-G	1	0.188889	0.188889	0.188889	0.188889	0	0	0	0	0	0	0	0	0	0	0	0	0	1	0.188889	0.188889	0.188889	0.188889	0	0	0	0	0	0	0	0	0	0	0	0	0
74780486	G	T	7-74780486-G-T	1	0.160494	0.160494	0.160494	0.160494	0	0	0	0	0	0	0	1	0.160494	0.160494	0.160494	0.160494	0	0	0	0	0	0	0	0	0	0	0	0	0	0	0	0	0	0	0
74780495	G	C	7-74780495-G-C	8	0.137255	0.241667	0.16694	0.17461	0.0327242	0	0	0	0	0	0	7	0.137255	0.241667	0.168831	0.177082	0.0345298	0	0	0	0	0	0	0	0	0	0	0	0	1	0.157303	0.157303	0.157303	0.157303	0
74780499	C	G,T	7-74780499-C-G,T	1	0.155844	0.155844	0.155844	0.155844	0	0	0	0	0	0	0	1	0.155844	0.155844	0.155844	0.155844	0	0	0	0	0	0	0	0	0	0	0	0	0	0	0	0	0	0	0
74780501	C	T	7-74780501-C-T	1	0.12844	0.12844	0.12844	0.12844	0	0	0	0	0	0	0	0	0	0	0	0	0	0	0	0	0	0	0	1	0.12844	0.12844	0.12844	0.12844	0	0	0	0	0	0	0
74780519	G	A	7-74780519-G-A	2	0.195122	0.201923	0.198523	0.198523	0.00480912	0	0	0	0	0	0	0	0	0	0	0	0	0	0	0	0	0	0	0	0	0	0	0	0	2	0.195122	0.201923	0.198523	0.198523	0.00480912
74780537	G	T	7-74780537-G-T	1	0.172414	0.172414	0.172414	0.172414	0	0	0	0	0	0	0	0	0	0	0	0	0	0	0	0	0	0	0	0	0	0	0	0	0	1	0.172414	0.172414	0.172414	0.172414	0
74780547	G	A,T	7-74780547-G-A,T	1	0.214286	0.214286	0.214286	0.214286	0	0	0	0	0	0	0	0	0	0	0	0	0	1	0.214286	0.214286	0.214286	0.214286	0	0	0	0	0	0	0	0	0	0	0	0	0
74780556	G	T	7-74780556-G-T	1	0.25	0.25	0.25	0.25	0	0	0	0	0	0	0	0	0	0	0	0	0	1	0.25	0.25	0.25	0.25	0	0	0	0	0	0	0	0	0	0	0	0	0
74780562	T	C	7-74780562-T-C	1	0.12	0.12	0.12	0.12	0	0	0	0	0	0	0	0	0	0	0	0	0	0	0	0	0	0	0	1	0.12	0.12	0.12	0.12	0	0	0	0	0	0	0
74780567	A	G	7-74780567-A-G	1	0.196078	0.196078	0.196078	0.196078	0	1	0.196078	0.196078	0.196078	0.196078	0	0	0	0	0	0	0	0	0	0	0	0	0	0	0	0	0	0	0	0	0	0	0	0	0
74780576	C	T	7-74780576-C-T	1	0.194444	0.194444	0.194444	0.194444	0	0	0	0	0	0	0	0	0	0	0	0	0	0	0	0	0	0	0	0	0	0	0	0	0	1	0.194444	0.194444	0.194444	0.194444	0
74780585	G	A	7-74780585-G-A	2	0.18	0.189474	0.184737	0.184737	0.00669891	2	0.18	0.189474	0.184737	0.184737	0.00669891	0	0	0	0	0	0	0	0	0	0	0	0	0	0	0	0	0	0	0	0	0	0	0	0
74780602	C	T	7-74780602-C-T	2	0.153846	0.166667	0.160256	0.160256	0.00906547	1	0.166667	0.166667	0.166667	0.166667	0	0	0	0	0	0	0	0	0	0	0	0	0	0	0	0	0	0	0	1	0.153846	0.153846	0.153846	0.153846	0
74780603	G	A	7-74780603-G-A	2	0.150442	0.181818	0.16613	0.16613	0.022186	0	0	0	0	0	0	0	0	0	0	0	0	2	0.150442	0.181818	0.16613	0.16613	0.022186	0	0	0	0	0	0	0	0	0	0	0	0
74780607	C	G	7-74780607-C-G	2	0.133333	0.195876	0.164605	0.164605	0.0442245	0	0	0	0	0	0	0	0	0	0	0	0	2	0.133333	0.195876	0.164605	0.164605	0.0442245	0	0	0	0	0	0	0	0	0	0	0	0
74780639	C	G	7-74780639-C-G	18	0.102041	0.295455	0.166349	0.167924	0.0449059	18	0.102041	0.295455	0.166349	0.167924	0.0449059	0	0	0	0	0	0	0	0	0	0	0	0	0	0	0	0	0	0	0	0	0	0	0	0
74780642	G	A	7-74780642-G-A	1	0.126316	0.126316	0.126316	0.126316	0	0	0	0	0	0	0	0	0	0	0	0	0	0	0	0	0	0	0	0	0	0	0	0	0	1	0.126316	0.126316	0.126316	0.126316	0
74780646	C	T	7-74780646-C-T	1	0.134021	0.134021	0.134021	0.134021	0	1	0.134021	0.134021	0.134021	0.134021	0	0	0	0	0	0	0	0	0	0	0	0	0	0	0	0	0	0	0	0	0	0	0	0	0
74780658	CG	C	7-74780658-CG-C	1	0.0884956	0.0884956	0.0884956	0.0884956	0	1	0.0884956	0.0884956	0.0884956	0.0884956	0	0	0	0	0	0	0	0	0	0	0	0	0	0	0	0	0	0	0	0	0	0	0	0	0
74780679	C	T	7-74780679-C-T	1	0.214876	0.214876	0.214876	0.214876	0	1	0.214876	0.214876	0.214876	0.214876	0	0	0	0	0	0	0	0	0	0	0	0	0	0	0	0	0	0	0	0	0	0	0	0	0
74780680	G	A	7-74780680-G-A	3	0.171171	0.214286	0.208696	0.198051	0.0234457	0	0	0	0	0	0	0	0	0	0	0	0	0	0	0	0	0	0	0	0	0	0	0	0	3	0.171171	0.214286	0.208696	0.198051	0.0234457
74780686	C	T	7-74780686-C-T	1	0.15942	0.15942	0.15942	0.15942	0	0	0	0	0	0	0	0	0	0	0	0	0	0	0	0	0	0	0	0	0	0	0	0	0	1	0.15942	0.15942	0.15942	0.15942	0
74780688	C	A	7-74780688-C-A	1	0.179487	0.179487	0.179487	0.179487	0	1	0.179487	0.179487	0.179487	0.179487	0	0	0	0	0	0	0	0	0	0	0	0	0	0	0	0	0	0	0	0	0	0	0	0	0
74780712	G	A	7-74780712-G-A	1	0.20202	0.20202	0.20202	0.20202	0	1	0.20202	0.20202	0.20202	0.20202	0	0	0	0	0	0	0	0	0	0	0	0	0	0	0	0	0	0	0	0	0	0	0	0	0
74780721	A	G	7-74780721-A-G	1	0.107843	0.107843	0.107843	0.107843	0	0	0	0	0	0	0	0	0	0	0	0	0	0	0	0	0	0	0	1	0.107843	0.107843	0.107843	0.107843	0	0	0	0	0	0	0
74780735	C	T	7-74780735-C-T	1	0.165138	0.165138	0.165138	0.165138	0	1	0.165138	0.165138	0.165138	0.165138	0	0	0	0	0	0	0	0	0	0	0	0	0	0	0	0	0	0	0	0	0	0	0	0	0
74780780	G	A	7-74780780-G-A	6	0.111111	0.207547	0.172964	0.162782	0.0380434	0	0	0	0	0	0	0	0	0	0	0	0	0	0	0	0	0	0	6	0.111111	0.207547	0.172964	0.162782	0.0380434	0	0	0	0	0	0
74780802	TTGATGCCCAAAGA	T	7-74780802-TTGATGCCCAAAGA-T	6	0.0900901	0.180851	0.125262	0.131347	0.0331416	0	0	0	0	0	0	0	0	0	0	0	0	4	0.109756	0.180851	0.145361	0.145332	0.030506	2	0.0900901	0.116667	0.103378	0.103378	0.0187925	0	0	0	0	0	0
74780828	C	T	7-74780828-C-T	1	0.163636	0.163636	0.163636	0.163636	0	0	0	0	0	0	0	0	0	0	0	0	0	0	0	0	0	0	0	1	0.163636	0.163636	0.163636	0.163636	0	0	0	0	0	0	0
74780829	G	A	7-74780829-G-A	2	0.116071	0.215686	0.165879	0.165879	0.0704383	1	0.215686	0.215686	0.215686	0.215686	0	0	0	0	0	0	0	1	0.116071	0.116071	0.116071	0.116071	0	0	0	0	0	0	0	0	0	0	0	0	0
74780830	C	A	7-74780830-C-A	2	0.184211	0.202247	0.193229	0.193229	0.0127538	2	0.184211	0.202247	0.193229	0.193229	0.0127538	0	0	0	0	0	0	0	0	0	0	0	0	0	0	0	0	0	0	0	0	0	0	0	0
74780831	G	A	7-74780831-G-A	2	0.1875	0.203252	0.195376	0.195376	0.0111384	1	0.203252	0.203252	0.203252	0.203252	0	0	0	0	0	0	0	0	0	0	0	0	0	0	0	0	0	0	0	1	0.1875	0.1875	0.1875	0.1875	0
74780843	G	A	7-74780843-G-A	1	0.154362	0.154362	0.154362	0.154362	0	0	0	0	0	0	0	0	0	0	0	0	0	1	0.154362	0.154362	0.154362	0.154362	0	0	0	0	0	0	0	0	0	0	0	0	0
74780846	G	C,A	7-74780846-G-C,A	913	0.0869565	0.511905	0.191304	0.212343	0.0787944	427	0.0869565	0.511905	0.2	0.230605	0.0888054	78	0.103774	0.426966	0.192453	0.201504	0.0611921	62	0.111111	0.391304	0.18573	0.196348	0.0553847	183	0.0970874	0.46729	0.178295	0.192792	0.0661092	163	0.0961538	0.476562	0.183908	0.197722	0.0684712
74780847	G	A	7-74780847-G-A	1	0.175	0.175	0.175	0.175	0	0	0	0	0	0	0	0	0	0	0	0	0	0	0	0	0	0	0	0	0	0	0	0	0	1	0.175	0.175	0.175	0.175	0
74780848	G	T	7-74780848-G-T	2	0.18018	0.214286	0.197233	0.197233	0.0241163	0	0	0	0	0	0	0	0	0	0	0	0	2	0.18018	0.214286	0.197233	0.197233	0.0241163	0	0	0	0	0	0	0	0	0	0	0	0
74780853	A	C	7-74780853-A-C	8	0.0803571	0.11828	0.0903557	0.0940649	0.0142744	3	0.0823529	0.11828	0.0930233	0.0978853	0.0184502	0	0	0	0	0	0	1	0.0887574	0.0887574	0.0887574	0.0887574	0	2	0.0803571	0.091954	0.0861556	0.0861556	0.00820023	2	0.0841584	0.113636	0.0988974	0.0988974	0.0208441
74780856	C	T	7-74780856-C-T	2	0.171717	0.173554	0.172635	0.172635	0.00129864	0	0	0	0	0	0	0	0	0	0	0	0	0	0	0	0	0	0	2	0.171717	0.173554	0.172635	0.172635	0.00129864	0	0	0	0	0	0
74780857	G	A	7-74780857-G-A	1	0.155172	0.155172	0.155172	0.155172	0	1	0.155172	0.155172	0.155172	0.155172	0	0	0	0	0	0	0	0	0	0	0	0	0	0	0	0	0	0	0	0	0	0	0	0	0
74780860	G	A	7-74780860-G-A	2	0.142857	0.193548	0.168203	0.168203	0.0358441	0	0	0	0	0	0	0	0	0	0	0	0	1	0.142857	0.142857	0.142857	0.142857	0	1	0.193548	0.193548	0.193548	0.193548	0	0	0	0	0	0	0
74780863	G	C	7-74780863-G-C	1	0.180952	0.180952	0.180952	0.180952	0	1	0.180952	0.180952	0.180952	0.180952	0	0	0	0	0	0	0	0	0	0	0	0	0	0	0	0	0	0	0	0	0	0	0	0	0
74780866	G	GT	7-74780866-G-GT	1	0.152381	0.152381	0.152381	0.152381	0	1	0.152381	0.152381	0.152381	0.152381	0	0	0	0	0	0	0	0	0	0	0	0	0	0	0	0	0	0	0	0	0	0	0	0	0
74780878	G	A	7-74780878-G-A	1	0.141593	0.141593	0.141593	0.141593	0	0	0	0	0	0	0	0	0	0	0	0	0	1	0.141593	0.141593	0.141593	0.141593	0	0	0	0	0	0	0	0	0	0	0	0	0
74780880	G	A	7-74780880-G-A	1	0.142857	0.142857	0.142857	0.142857	0	1	0.142857	0.142857	0.142857	0.142857	0	0	0	0	0	0	0	0	0	0	0	0	0	0	0	0	0	0	0	0	0	0	0	0	0
74780886	GA	G	7-74780886-GA-G	1	0.198113	0.198113	0.198113	0.198113	0	1	0.198113	0.198113	0.198113	0.198113	0	0	0	0	0	0	0	0	0	0	0	0	0	0	0	0	0	0	0	0	0	0	0	0	0
74780895	G	C	7-74780895-G-C	1	0.243478	0.243478	0.243478	0.243478	0	1	0.243478	0.243478	0.243478	0.243478	0	0	0	0	0	0	0	0	0	0	0	0	0	0	0	0	0	0	0	0	0	0	0	0	0
74780921	G	C	7-74780921-G-C	1	0.141667	0.141667	0.141667	0.141667	0	0	0	0	0	0	0	0	0	0	0	0	0	0	0	0	0	0	0	1	0.141667	0.141667	0.141667	0.141667	0	0	0	0	0	0	0
74780942	C	A	7-74780942-C-A	1	0.148148	0.148148	0.148148	0.148148	0	0	0	0	0	0	0	0	0	0	0	0	0	0	0	0	0	0	0	1	0.148148	0.148148	0.148148	0.148148	0	0	0	0	0	0	0
74780943	C	A	7-74780943-C-A	1	0.154639	0.154639	0.154639	0.154639	0	0	0	0	0	0	0	0	0	0	0	0	0	0	0	0	0	0	0	0	0	0	0	0	0	1	0.154639	0.154639	0.154639	0.154639	0
74780968	C	T	7-74780968-C-T	7	0.119565	0.184874	0.163462	0.156565	0.024285	2	0.163462	0.17	0.166731	0.166731	0.00462339	1	0.119565	0.119565	0.119565	0.119565	0	1	0.177083	0.177083	0.177083	0.177083	0	1	0.150538	0.150538	0.150538	0.150538	0	2	0.130435	0.184874	0.157654	0.157654	0.0384943
74780975	G	A	7-74780975-G-A	2	0.138298	0.205607	0.171953	0.171953	0.0475951	0	0	0	0	0	0	0	0	0	0	0	0	2	0.138298	0.205607	0.171953	0.171953	0.0475951	0	0	0	0	0	0	0	0	0	0	0	0
74780987	C	T	7-74780987-C-T	1	0.156522	0.156522	0.156522	0.156522	0	0	0	0	0	0	0	0	0	0	0	0	0	0	0	0	0	0	0	0	0	0	0	0	0	1	0.156522	0.156522	0.156522	0.156522	0
74780989	G	A	7-74780989-G-A	1	0.172727	0.172727	0.172727	0.172727	0	0	0	0	0	0	0	1	0.172727	0.172727	0.172727	0.172727	0	0	0	0	0	0	0	0	0	0	0	0	0	0	0	0	0	0	0
74781003	T	C	7-74781003-T-C	1	0.114943	0.114943	0.114943	0.114943	0	0	0	0	0	0	0	0	0	0	0	0	0	1	0.114943	0.114943	0.114943	0.114943	0	0	0	0	0	0	0	0	0	0	0	0	0
74781012	C	T	7-74781012-C-T	1	0.127119	0.127119	0.127119	0.127119	0	0	0	0	0	0	0	0	0	0	0	0	0	0	0	0	0	0	0	0	0	0	0	0	0	1	0.127119	0.127119	0.127119	0.127119	0
74781038	GGAGTTT	G	7-74781038-GGAGTTT-G	1	0.15534	0.15534	0.15534	0.15534	0	0	0	0	0	0	0	0	0	0	0	0	0	1	0.15534	0.15534	0.15534	0.15534	0	0	0	0	0	0	0	0	0	0	0	0	0
74781069	A	C	7-74781069-A-C	7	0.113821	0.217949	0.179856	0.171567	0.0334579	7	0.113821	0.217949	0.179856	0.171567	0.0334579	0	0	0	0	0	0	0	0	0	0	0	0	0	0	0	0	0	0	0	0	0	0	0	0
74781089	A	C	7-74781089-A-C	1	0.15534	0.15534	0.15534	0.15534	0	0	0	0	0	0	0	0	0	0	0	0	0	0	0	0	0	0	0	1	0.15534	0.15534	0.15534	0.15534	0	0	0	0	0	0	0
74781096	T	G	7-74781096-T-G	60	0.0947368	0.395349	0.175682	0.185506	0.0587449	0	0	0	0	0	0	0	0	0	0	0	0	59	0.0947368	0.395349	0.175439	0.185354	0.0592374	0	0	0	0	0	0	1	0.194444	0.194444	0.194444	0.194444	0
74781098	A	T	7-74781098-A-T	1	0.169118	0.169118	0.169118	0.169118	0	0	0	0	0	0	0	1	0.169118	0.169118	0.169118	0.169118	0	0	0	0	0	0	0	0	0	0	0	0	0	0	0	0	0	0	0
74781106	G	A	7-74781106-G-A	1	0.186275	0.186275	0.186275	0.186275	0	1	0.186275	0.186275	0.186275	0.186275	0	0	0	0	0	0	0	0	0	0	0	0	0	0	0	0	0	0	0	0	0	0	0	0	0
74781141	A	C	7-74781141-A-C	1	0.221053	0.221053	0.221053	0.221053	0	1	0.221053	0.221053	0.221053	0.221053	0	0	0	0	0	0	0	0	0	0	0	0	0	0	0	0	0	0	0	0	0	0	0	0	0
74781144	C	T	7-74781144-C-T	15	0.122807	0.243902	0.168421	0.176824	0.039743	0	0	0	0	0	0	0	0	0	0	0	0	0	0	0	0	0	0	0	0	0	0	0	0	15	0.122807	0.243902	0.168421	0.176824	0.039743
74781146	G	A	7-74781146-G-A	1	0.157895	0.157895	0.157895	0.157895	0	0	0	0	0	0	0	0	0	0	0	0	0	0	0	0	0	0	0	0	0	0	0	0	0	1	0.157895	0.157895	0.157895	0.157895	0
74781150	C	A	7-74781150-C-A	5	0.110092	0.272727	0.144444	0.172343	0.0650597	0	0	0	0	0	0	1	0.272727	0.272727	0.272727	0.272727	0	0	0	0	0	0	0	1	0.144444	0.144444	0.144444	0.144444	0	3	0.110092	0.2	0.134454	0.148182	0.0464997
74781152	G	A	7-74781152-G-A	2	0.146552	0.176471	0.161511	0.161511	0.0211558	2	0.146552	0.176471	0.161511	0.161511	0.0211558	0	0	0	0	0	0	0	0	0	0	0	0	0	0	0	0	0	0	0	0	0	0	0	0
74781155	G	A	7-74781155-G-A	2	0.140845	0.150538	0.145691	0.145691	0.00685368	0	0	0	0	0	0	0	0	0	0	0	0	0	0	0	0	0	0	0	0	0	0	0	0	2	0.140845	0.150538	0.145691	0.145691	0.00685368
74781169	C	T	7-74781169-C-T	1	0.212121	0.212121	0.212121	0.212121	0	1	0.212121	0.212121	0.212121	0.212121	0	0	0	0	0	0	0	0	0	0	0	0	0	0	0	0	0	0	0	0	0	0	0	0	0
74781170	G	A	7-74781170-G-A	2	0.197674	0.275862	0.236768	0.236768	0.055287	2	0.197674	0.275862	0.236768	0.236768	0.055287	0	0	0	0	0	0	0	0	0	0	0	0	0	0	0	0	0	0	0	0	0	0	0	0
74781177	G	A	7-74781177-G-A	1	0.141026	0.141026	0.141026	0.141026	0	0	0	0	0	0	0	0	0	0	0	0	0	1	0.141026	0.141026	0.141026	0.141026	0	0	0	0	0	0	0	0	0	0	0	0	0
74781186	A	G	7-74781186-A-G	2	0.215909	0.287234	0.251572	0.251572	0.0504344	0	0	0	0	0	0	0	0	0	0	0	0	0	0	0	0	0	0	2	0.215909	0.287234	0.251572	0.251572	0.0504344	0	0	0	0	0	0
74781193	C	T	7-74781193-C-T	1	0.191919	0.191919	0.191919	0.191919	0	0	0	0	0	0	0	0	0	0	0	0	0	0	0	0	0	0	0	0	0	0	0	0	0	1	0.191919	0.191919	0.191919	0.191919	0
74781194	G	A	7-74781194-G-A	1	0.171053	0.171053	0.171053	0.171053	0	0	0	0	0	0	0	1	0.171053	0.171053	0.171053	0.171053	0	0	0	0	0	0	0	0	0	0	0	0	0	0	0	0	0	0	0
74781200	G	A	7-74781200-G-A	13	0.0810811	0.2	0.168831	0.155352	0.0378862	0	0	0	0	0	0	0	0	0	0	0	0	0	0	0	0	0	0	1	0.184783	0.184783	0.184783	0.184783	0	12	0.0810811	0.2	0.167749	0.1529	0.0384779
74781208	G	T	7-74781208-G-T	179	0.0886076	0.439252	0.188679	0.198186	0.0638737	174	0.0886076	0.439252	0.189014	0.198941	0.0643335	3	0.130435	0.194444	0.15534	0.160073	0.0322663	0	0	0	0	0	0	2	0.147727	0.231579	0.189653	0.189653	0.0592921	0	0	0	0	0	0
74781210	A	C	7-74781210-A-C	1	0.202899	0.202899	0.202899	0.202899	0	0	0	0	0	0	0	1	0.202899	0.202899	0.202899	0.202899	0	0	0	0	0	0	0	0	0	0	0	0	0	0	0	0	0	0	0
74781228	G	C	7-74781228-G-C	1	0.131579	0.131579	0.131579	0.131579	0	0	0	0	0	0	0	0	0	0	0	0	0	1	0.131579	0.131579	0.131579	0.131579	0	0	0	0	0	0	0	0	0	0	0	0	0
74781236	C	T	7-74781236-C-T	1	0.233333	0.233333	0.233333	0.233333	0	0	0	0	0	0	0	0	0	0	0	0	0	1	0.233333	0.233333	0.233333	0.233333	0	0	0	0	0	0	0	0	0	0	0	0	0
74781257	A	G	7-74781257-A-G	1	0.180723	0.180723	0.180723	0.180723	0	0	0	0	0	0	0	0	0	0	0	0	0	1	0.180723	0.180723	0.180723	0.180723	0	0	0	0	0	0	0	0	0	0	0	0	0
74781258	AAAAAAAAG	A	7-74781258-AAAAAAAAG-A	9	0.102041	0.252747	0.146067	0.151828	0.0449721	0	0	0	0	0	0	2	0.102041	0.146067	0.124054	0.124054	0.0311315	0	0	0	0	0	0	6	0.114583	0.252747	0.145113	0.158612	0.0513257	1	0.166667	0.166667	0.166667	0.166667	0
74781286	G	A	7-74781286-G-A	1	0.156627	0.156627	0.156627	0.156627	0	1	0.156627	0.156627	0.156627	0.156627	0	0	0	0	0	0	0	0	0	0	0	0	0	0	0	0	0	0	0	0	0	0	0	0	0
74781288	TC	T	7-74781288-TC-T	15	0.118812	0.238095	0.183333	0.175415	0.0337543	0	0	0	0	0	0	0	0	0	0	0	0	15	0.118812	0.238095	0.183333	0.175415	0.0337543	0	0	0	0	0	0	0	0	0	0	0	0
74781299	T	C	7-74781299-T-C	3	0.107692	0.164706	0.135135	0.135844	0.0285134	0	0	0	0	0	0	0	0	0	0	0	0	3	0.107692	0.164706	0.135135	0.135844	0.0285134	0	0	0	0	0	0	0	0	0	0	0	0
74781325	T	C	7-74781325-T-C	93	0.0918367	0.392157	0.17757	0.181368	0.0532788	91	0.0918367	0.392157	0.17757	0.181432	0.0537696	2	0.156863	0.2	0.178431	0.178431	0.0305026	0	0	0	0	0	0	0	0	0	0	0	0	0	0	0	0	0	0
74781337	C	T	7-74781337-C-T	2	0.164835	0.182796	0.173815	0.173815	0.0127	0	0	0	0	0	0	0	0	0	0	0	0	0	0	0	0	0	0	2	0.164835	0.182796	0.173815	0.173815	0.0127	0	0	0	0	0	0
74781338	G	T	7-74781338-G-T	1	0.195876	0.195876	0.195876	0.195876	0	0	0	0	0	0	0	1	0.195876	0.195876	0.195876	0.195876	0	0	0	0	0	0	0	0	0	0	0	0	0	0	0	0	0	0	0
74781342	A	T	7-74781342-A-T	1	0.238532	0.238532	0.238532	0.238532	0	0	0	0	0	0	0	0	0	0	0	0	0	0	0	0	0	0	0	0	0	0	0	0	0	1	0.238532	0.238532	0.238532	0.238532	0
74781360	C	T	7-74781360-C-T	1	0.0990099	0.0990099	0.0990099	0.0990099	0	1	0.0990099	0.0990099	0.0990099	0.0990099	0	0	0	0	0	0	0	0	0	0	0	0	0	0	0	0	0	0	0	0	0	0	0	0	0
74781361	G	A	7-74781361-G-A	2	0.149533	0.228261	0.188897	0.188897	0.0556692	1	0.149533	0.149533	0.149533	0.149533	0	0	0	0	0	0	0	1	0.228261	0.228261	0.228261	0.228261	0	0	0	0	0	0	0	0	0	0	0	0	0
74781366	A	G	7-74781366-A-G	1	0.185185	0.185185	0.185185	0.185185	0	0	0	0	0	0	0	0	0	0	0	0	0	0	0	0	0	0	0	1	0.185185	0.185185	0.185185	0.185185	0	0	0	0	0	0	0
74781374	C	T	7-74781374-C-T	2	0.134831	0.135593	0.135212	0.135212	0.000538645	0	0	0	0	0	0	1	0.135593	0.135593	0.135593	0.135593	0	0	0	0	0	0	0	1	0.134831	0.134831	0.134831	0.134831	0	0	0	0	0	0	0
74781375	G	A	7-74781375-G-A	3	0.152941	0.204819	0.191304	0.183022	0.0269126	0	0	0	0	0	0	1	0.191304	0.191304	0.191304	0.191304	0	1	0.152941	0.152941	0.152941	0.152941	0	0	0	0	0	0	0	1	0.204819	0.204819	0.204819	0.204819	0
74781407	T	C	7-74781407-T-C	2504	0.511905	1	1	0.956667	0.0843723	661	0.63	1	1	0.965615	0.0734112	328	0.591304	1	1	0.955682	0.0851345	505	0.740385	1	1	0.986342	0.0471593	522	0.511905	1	1	0.927973	0.104269	488	0.609756	1	1	0.945192	0.09191
74781408	G	A	7-74781408-G-A	4	0.125	0.2	0.154193	0.158346	0.0375598	0	0	0	0	0	0	0	0	0	0	0	0	4	0.125	0.2	0.154193	0.158346	0.0375598	0	0	0	0	0	0	0	0	0	0	0	0
74781422	C	T	7-74781422-C-T	4	0.153226	0.206897	0.185671	0.182866	0.0228951	4	0.153226	0.206897	0.185671	0.182866	0.0228951	0	0	0	0	0	0	0	0	0	0	0	0	0	0	0	0	0	0	0	0	0	0	0	0
74781425	T	C	7-74781425-T-C	31	0.0958904	0.40625	0.145833	0.160663	0.0539749	29	0.0958904	0.40625	0.148148	0.1619	0.0556443	2	0.14	0.145455	0.142727	0.142727	0.00385695	0	0	0	0	0	0	0	0	0	0	0	0	0	0	0	0	0	0
74781427	C	G	7-74781427-C-G	1	0.162791	0.162791	0.162791	0.162791	0	0	0	0	0	0	0	0	0	0	0	0	0	0	0	0	0	0	0	1	0.162791	0.162791	0.162791	0.162791	0	0	0	0	0	0	0
74781429	G	A	7-74781429-G-A	2	0.131579	0.193277	0.162428	0.162428	0.0436273	2	0.131579	0.193277	0.162428	0.162428	0.0436273	0	0	0	0	0	0	0	0	0	0	0	0	0	0	0	0	0	0	0	0	0	0	0	0
74781440	G	C	7-74781440-G-C	1	0.205479	0.205479	0.205479	0.205479	0	0	0	0	0	0	0	1	0.205479	0.205479	0.205479	0.205479	0	0	0	0	0	0	0	0	0	0	0	0	0	0	0	0	0	0	0
74781446	A	G	7-74781446-A-G	27	0.108696	0.444444	0.158824	0.185643	0.0698276	0	0	0	0	0	0	1	0.173469	0.173469	0.173469	0.173469	0	17	0.119048	0.444444	0.169643	0.197792	0.0819543	9	0.108696	0.25	0.155556	0.164046	0.0394558	0	0	0	0	0	0
74781447	A	C	7-74781447-A-C	1	0.162162	0.162162	0.162162	0.162162	0	1	0.162162	0.162162	0.162162	0.162162	0	0	0	0	0	0	0	0	0	0	0	0	0	0	0	0	0	0	0	0	0	0	0	0	0
74781454	T	G,C	7-74781454-T-G,C	1	0.161616	0.161616	0.161616	0.161616	0	1	0.161616	0.161616	0.161616	0.161616	0	0	0	0	0	0	0	0	0	0	0	0	0	0	0	0	0	0	0	0	0	0	0	0	0
74781475	CAAT	C,CAATAAT	7-74781475-CAAT-C,CAATAAT	1	0.152174	0.152174	0.152174	0.152174	0	1	0.152174	0.152174	0.152174	0.152174	0	0	0	0	0	0	0	0	0	0	0	0	0	0	0	0	0	0	0	0	0	0	0	0	0
74781492	C	T	7-74781492-C-T	2184	0.0810811	0.571429	0.294118	0.274332	0.0931902	416	0.0909091	0.494253	0.178571	0.20953	0.0835804	314	0.0810811	0.488095	0.308576	0.289721	0.092595	501	0.0909091	0.560748	0.322917	0.311285	0.0763123	485	0.0918367	0.571429	0.284404	0.269519	0.0908084	468	0.0841121	0.565217	0.305556	0.287038	0.0911535
74781503	T	C	7-74781503-T-C	1	0.205607	0.205607	0.205607	0.205607	0	0	0	0	0	0	0	0	0	0	0	0	0	0	0	0	0	0	0	1	0.205607	0.205607	0.205607	0.205607	0	0	0	0	0	0	0
74781518	G	A	7-74781518-G-A	1	0.161616	0.161616	0.161616	0.161616	0	0	0	0	0	0	0	0	0	0	0	0	0	0	0	0	0	0	0	1	0.161616	0.161616	0.161616	0.161616	0	0	0	0	0	0	0
74781535	G	GT	7-74781535-G-GT	1	0.0948276	0.0948276	0.0948276	0.0948276	0	0	0	0	0	0	0	0	0	0	0	0	0	1	0.0948276	0.0948276	0.0948276	0.0948276	0	0	0	0	0	0	0	0	0	0	0	0	0
74781542	T	C	7-74781542-T-C	1	0.154639	0.154639	0.154639	0.154639	0	0	0	0	0	0	0	0	0	0	0	0	0	1	0.154639	0.154639	0.154639	0.154639	0	0	0	0	0	0	0	0	0	0	0	0	0
74781554	A	G	7-74781554-A-G	7	0.121951	0.22449	0.166667	0.168353	0.032027	7	0.121951	0.22449	0.166667	0.168353	0.032027	0	0	0	0	0	0	0	0	0	0	0	0	0	0	0	0	0	0	0	0	0	0	0	0
74781555	C	T	7-74781555-C-T	26	0.0952381	0.35514	0.164414	0.17808	0.0518539	24	0.0952381	0.35514	0.167603	0.180002	0.0535645	2	0.14876	0.16129	0.155025	0.155025	0.00886004	0	0	0	0	0	0	0	0	0	0	0	0	0	0	0	0	0	0
74781572	G	T	7-74781572-G-T	2	0.105691	0.173913	0.139802	0.139802	0.0482402	2	0.105691	0.173913	0.139802	0.139802	0.0482402	0	0	0	0	0	0	0	0	0	0	0	0	0	0	0	0	0	0	0	0	0	0	0	0
74781578	G	A	7-74781578-G-A	1	0.181818	0.181818	0.181818	0.181818	0	0	0	0	0	0	0	0	0	0	0	0	0	1	0.181818	0.181818	0.181818	0.181818	0	0	0	0	0	0	0	0	0	0	0	0	0
74781580	T	C	7-74781580-T-C	2504	0.287037	0.908163	0.660194	0.654049	0.0642694	661	0.287037	0.891892	0.652893	0.643035	0.0831868	328	0.421053	0.864078	0.663677	0.658094	0.0551481	505	0.387931	0.814815	0.663366	0.661355	0.0507767	522	0.381443	0.908163	0.662284	0.654157	0.0635721	488	0.443182	0.811321	0.658435	0.658571	0.0506532
74781587	A	C	7-74781587-A-C	1	0.138298	0.138298	0.138298	0.138298	0	1	0.138298	0.138298	0.138298	0.138298	0	0	0	0	0	0	0	0	0	0	0	0	0	0	0	0	0	0	0	0	0	0	0	0	0
74781593	T	C	7-74781593-T-C	3	0.177966	0.217391	0.18018	0.191846	0.0221507	0	0	0	0	0	0	0	0	0	0	0	0	0	0	0	0	0	0	0	0	0	0	0	0	3	0.177966	0.217391	0.18018	0.191846	0.0221507
74781609	T	C	7-74781609-T-C	1	0.15748	0.15748	0.15748	0.15748	0	1	0.15748	0.15748	0.15748	0.15748	0	0	0	0	0	0	0	0	0	0	0	0	0	0	0	0	0	0	0	0	0	0	0	0	0
74781617	C	T	7-74781617-C-T	2	0.186047	0.221311	0.203679	0.203679	0.0249361	1	0.186047	0.186047	0.186047	0.186047	0	1	0.221311	0.221311	0.221311	0.221311	0	0	0	0	0	0	0	0	0	0	0	0	0	0	0	0	0	0	0
74781628	GC	G	7-74781628-GC-G	1	0.15534	0.15534	0.15534	0.15534	0	1	0.15534	0.15534	0.15534	0.15534	0	0	0	0	0	0	0	0	0	0	0	0	0	0	0	0	0	0	0	0	0	0	0	0	0
74781634	G	A	7-74781634-G-A	1	0.195402	0.195402	0.195402	0.195402	0	0	0	0	0	0	0	0	0	0	0	0	0	0	0	0	0	0	0	1	0.195402	0.195402	0.195402	0.195402	0	0	0	0	0	0	0
74781635	C	T	7-74781635-C-T	112	0.0967742	0.408602	0.170334	0.173695	0.0470665	5	0.122222	0.190909	0.154472	0.155425	0.0257234	17	0.112903	0.226277	0.173913	0.171639	0.0322973	3	0.16	0.207921	0.170455	0.179458	0.0251973	33	0.0967742	0.258065	0.156627	0.167051	0.0375623	54	0.105263	0.408602	0.176198	0.179774	0.0574366
74781636	G	A	7-74781636-G-A	4	0.193878	0.316176	0.203708	0.229368	0.0584292	0	0	0	0	0	0	0	0	0	0	0	0	0	0	0	0	0	0	0	0	0	0	0	0	4	0.193878	0.316176	0.203708	0.229368	0.0584292
74781637	A	C	7-74781637-A-C	1	0.147059	0.147059	0.147059	0.147059	0	1	0.147059	0.147059	0.147059	0.147059	0	0	0	0	0	0	0	0	0	0	0	0	0	0	0	0	0	0	0	0	0	0	0	0	0
74781639	C	T	7-74781639-C-T	5	0.120879	0.24359	0.208791	0.19121	0.0490808	0	0	0	0	0	0	0	0	0	0	0	0	5	0.120879	0.24359	0.208791	0.19121	0.0490808	0	0	0	0	0	0	0	0	0	0	0	0
74781655	C	T	7-74781655-C-T	2223	0.0808081	0.595745	0.285714	0.268464	0.0941558	487	0.0808081	0.481928	0.194175	0.227398	0.0906396	312	0.0853659	0.5375	0.302083	0.278015	0.0943318	500	0.0869565	0.52459	0.318383	0.305699	0.0795855	462	0.0833333	0.517544	0.265784	0.260551	0.0952012	462	0.0813953	0.595745	0.293218	0.272918	0.0933671
74781661	T	A	7-74781661-T-A	8	0.111111	0.247059	0.169335	0.173177	0.0457122	0	0	0	0	0	0	7	0.111111	0.247059	0.154762	0.171644	0.0491522	0	0	0	0	0	0	0	0	0	0	0	0	1	0.183908	0.183908	0.183908	0.183908	0
74781667	G	A	7-74781667-G-A	4	0.141026	0.166667	0.158394	0.15612	0.0111082	0	0	0	0	0	0	0	0	0	0	0	0	0	0	0	0	0	0	4	0.141026	0.166667	0.158394	0.15612	0.0111082	0	0	0	0	0	0
74781681	T	C	7-74781681-T-C	50	0.0842105	0.229167	0.161395	0.163564	0.0331087	47	0.0842105	0.229167	0.162791	0.163604	0.0338364	3	0.144144	0.188406	0.15625	0.162933	0.0228752	0	0	0	0	0	0	0	0	0	0	0	0	0	0	0	0	0	0
74781683	C	T	7-74781683-C-T	1	0.137615	0.137615	0.137615	0.137615	0	0	0	0	0	0	0	0	0	0	0	0	0	0	0	0	0	0	0	0	0	0	0	0	0	1	0.137615	0.137615	0.137615	0.137615	0
74781693	C	T	7-74781693-C-T	1	0.190476	0.190476	0.190476	0.190476	0	1	0.190476	0.190476	0.190476	0.190476	0	0	0	0	0	0	0	0	0	0	0	0	0	0	0	0	0	0	0	0	0	0	0	0	0
74781714	G	A	7-74781714-G-A	2504	0.336634	0.861386	0.659574	0.652017	0.0668063	661	0.349057	0.861386	0.659091	0.646848	0.0757203	328	0.43617	0.833333	0.660172	0.65582	0.0606882	505	0.336634	0.806818	0.655172	0.650981	0.0631399	522	0.35443	0.826087	0.65868	0.64871	0.0716277	488	0.397727	0.805556	0.666667	0.66107	0.0542194
74781737	T	C	7-74781737-T-C	1	0.172043	0.172043	0.172043	0.172043	0	0	0	0	0	0	0	0	0	0	0	0	0	0	0	0	0	0	0	0	0	0	0	0	0	1	0.172043	0.172043	0.172043	0.172043	0
74781738	G	A	7-74781738-G-A	1	0.126437	0.126437	0.126437	0.126437	0	1	0.126437	0.126437	0.126437	0.126437	0	0	0	0	0	0	0	0	0	0	0	0	0	0	0	0	0	0	0	0	0	0	0	0	0
74781743	A	G	7-74781743-A-G	2504	0.444444	1	1	0.940108	0.0983216	661	0.444444	1	1	0.902005	0.114966	328	0.58427	1	1	0.954712	0.0878344	505	0.696629	1	1	0.98587	0.0495186	522	0.576087	1	1	0.928931	0.10264	488	0.586957	1	1	0.946505	0.0912367
74781744	G	A	7-74781744-G-A	1	0.255556	0.255556	0.255556	0.255556	0	0	0	0	0	0	0	0	0	0	0	0	0	0	0	0	0	0	0	1	0.255556	0.255556	0.255556	0.255556	0	0	0	0	0	0	0
74781745	CT	C	7-74781745-CT-C	579	0.0810811	0.505618	0.176471	0.196389	0.0749936	408	0.0810811	0.505618	0.183673	0.207117	0.0833265	41	0.123596	0.240385	0.17284	0.173459	0.0310402	42	0.0987654	0.338028	0.167544	0.171288	0.0427525	68	0.0853659	0.333333	0.158708	0.166318	0.0443785	20	0.115789	0.258929	0.177124	0.179503	0.0300567
74781749	T	G	7-74781749-T-G	50	0.0865385	0.268041	0.169337	0.171003	0.0430716	47	0.0865385	0.268041	0.170213	0.173516	0.0430486	3	0.114583	0.151899	0.12844	0.131641	0.0188624	0	0	0	0	0	0	0	0	0	0	0	0	0	0	0	0	0	0
74781755	G	A	7-74781755-G-A	2105	0.0813953	0.644231	0.288889	0.270546	0.0962325	361	0.0813953	0.530864	0.179487	0.201581	0.082862	311	0.0813953	0.484211	0.305556	0.283538	0.0907518	498	0.0921053	0.644231	0.330043	0.316333	0.0804464	474	0.0825688	0.490909	0.265632	0.259918	0.0933676	461	0.0833333	0.52381	0.301205	0.277251	0.0959171
74781770	C	A	7-74781770-C-A	7	0.1	0.253012	0.182796	0.176589	0.0520528	7	0.1	0.253012	0.182796	0.176589	0.0520528	0	0	0	0	0	0	0	0	0	0	0	0	0	0	0	0	0	0	0	0	0	0	0	0
74781779	T	C	7-74781779-T-C	2	0.111111	0.140845	0.125978	0.125978	0.0210251	0	0	0	0	0	0	2	0.111111	0.140845	0.125978	0.125978	0.0210251	0	0	0	0	0	0	0	0	0	0	0	0	0	0	0	0	0	0
74781781	C	T	7-74781781-C-T	1	0.126316	0.126316	0.126316	0.126316	0	0	0	0	0	0	0	0	0	0	0	0	0	1	0.126316	0.126316	0.126316	0.126316	0	0	0	0	0	0	0	0	0	0	0	0	0
74781784	C	T	7-74781784-C-T	1	0.153061	0.153061	0.153061	0.153061	0	1	0.153061	0.153061	0.153061	0.153061	0	0	0	0	0	0	0	0	0	0	0	0	0	0	0	0	0	0	0	0	0	0	0	0	0
74781786	G	C	7-74781786-G-C	291	0.0816327	0.385542	0.17094	0.176551	0.0486352	122	0.101124	0.370787	0.173034	0.181626	0.05024	25	0.0816327	0.333333	0.165217	0.162681	0.050735	20	0.117021	0.33913	0.17	0.180556	0.0554042	56	0.0823529	0.28972	0.162917	0.165676	0.0397765	68	0.0823529	0.385542	0.174757	0.18032	0.048495
74781812	C	T	7-74781812-C-T	1	0.173554	0.173554	0.173554	0.173554	0	0	0	0	0	0	0	0	0	0	0	0	0	0	0	0	0	0	0	1	0.173554	0.173554	0.173554	0.173554	0	0	0	0	0	0	0
74781823	G	A	7-74781823-G-A	1	0.21	0.21	0.21	0.21	0	0	0	0	0	0	0	0	0	0	0	0	0	0	0	0	0	0	0	1	0.21	0.21	0.21	0.21	0	0	0	0	0	0	0
74781828	C	T,G	7-74781828-C-T,G	13	0.11194	0.235849	0.156627	0.158615	0.0402119	12	0.11194	0.235849	0.14464	0.153411	0.037149	0	0	0	0	0	0	0	0	0	0	0	0	0	0	0	0	0	0	1	0.221053	0.221053	0.221053	0.221053	0
74781829	G	A	7-74781829-G-A	71	0.0980392	0.293478	0.168421	0.172309	0.0412552	4	0.0980392	0.202247	0.146816	0.148479	0.0429712	17	0.106383	0.293478	0.168831	0.170265	0.0460558	0	0	0	0	0	0	27	0.10989	0.231707	0.168224	0.172464	0.0367438	23	0.105263	0.265306	0.174242	0.177783	0.0434462
74781840	C	A	7-74781840-C-A	97	0.0901639	0.325581	0.17094	0.171831	0.0440514	1	0.247059	0.247059	0.247059	0.247059	0	3	0.137931	0.222222	0.159574	0.173243	0.0437763	75	0.0901639	0.325581	0.169811	0.16807	0.0448164	14	0.123711	0.26	0.168744	0.178556	0.0402106	4	0.17	0.238938	0.193446	0.198957	0.0288986
74781855	C	T	7-74781855-C-T	2502	0.0810811	0.657407	0.330435	0.331784	0.062959	659	0.0810811	0.657407	0.330275	0.333977	0.0854565	328	0.217822	0.578125	0.329787	0.331031	0.0536308	505	0.142857	0.495495	0.329787	0.329059	0.0500831	522	0.139785	0.457143	0.329897	0.330044	0.0528632	488	0.108108	0.536842	0.336494	0.334009	0.0543116
74781856	G	A	7-74781856-G-A	145	0.0841121	0.360465	0.165049	0.175912	0.0509009	6	0.102564	0.315789	0.169045	0.179308	0.0814134	18	0.106383	0.244681	0.176236	0.176288	0.0414166	18	0.125	0.358333	0.179405	0.201275	0.0715647	49	0.10084	0.261905	0.162602	0.168125	0.0370355	54	0.0841121	0.360465	0.16	0.174022	0.051956
74781899	T	C	7-74781899-T-C	2504	0.576923	1	1	0.968825	0.0736643	661	0.744898	1	1	0.983363	0.0505748	328	0.576923	1	1	0.970735	0.0734534	505	0.674157	1	1	0.99462	0.0310935	522	0.59434	1	1	0.944104	0.0947089	488	0.595745	1	1	0.947596	0.0901007
74781916	A	G	7-74781916-A-G	5	0.0932203	0.244444	0.168539	0.16487	0.0542798	5	0.0932203	0.244444	0.168539	0.16487	0.0542798	0	0	0	0	0	0	0	0	0	0	0	0	0	0	0	0	0	0	0	0	0	0	0	0
74781917	C	T	7-74781917-C-T	153	0.0810811	0.412371	0.163265	0.176344	0.0590169	145	0.0810811	0.412371	0.162393	0.176758	0.0602444	8	0.131579	0.220339	0.166837	0.168841	0.0300184	0	0	0	0	0	0	0	0	0	0	0	0	0	0	0	0	0	0
74781918	G	A	7-74781918-G-A	1	0.166667	0.166667	0.166667	0.166667	0	0	0	0	0	0	0	0	0	0	0	0	0	1	0.166667	0.166667	0.166667	0.166667	0	0	0	0	0	0	0	0	0	0	0	0	0
74781925	A	G	7-74781925-A-G	1	0.103448	0.103448	0.103448	0.103448	0	0	0	0	0	0	0	0	0	0	0	0	0	0	0	0	0	0	0	0	0	0	0	0	0	1	0.103448	0.103448	0.103448	0.103448	0
74781928	G	C	7-74781928-G-C	1	0.169492	0.169492	0.169492	0.169492	0	0	0	0	0	0	0	0	0	0	0	0	0	1	0.169492	0.169492	0.169492	0.169492	0	0	0	0	0	0	0	0	0	0	0	0	0
74781931	C	A,G	7-74781931-C-A,G	1	0.153846	0.153846	0.153846	0.153846	0	0	0	0	0	0	0	0	0	0	0	0	0	1	0.153846	0.153846	0.153846	0.153846	0	0	0	0	0	0	0	0	0	0	0	0	0
74781932	C	T	7-74781932-C-T	1	0.190476	0.190476	0.190476	0.190476	0	1	0.190476	0.190476	0.190476	0.190476	0	0	0	0	0	0	0	0	0	0	0	0	0	0	0	0	0	0	0	0	0	0	0	0	0
74781937	T	C	7-74781937-T-C	1	0.243243	0.243243	0.243243	0.243243	0	1	0.243243	0.243243	0.243243	0.243243	0	0	0	0	0	0	0	0	0	0	0	0	0	0	0	0	0	0	0	0	0	0	0	0	0
74781944	A	G	7-74781944-A-G	1	0.198473	0.198473	0.198473	0.198473	0	0	0	0	0	0	0	0	0	0	0	0	0	0	0	0	0	0	0	0	0	0	0	0	0	1	0.198473	0.198473	0.198473	0.198473	0
74781945	C	T	7-74781945-C-T	2504	0.343434	0.898876	0.658537	0.652892	0.0614044	661	0.343434	0.850467	0.655738	0.647284	0.0708624	328	0.402062	0.836207	0.656714	0.65293	0.0597544	505	0.35	0.795082	0.661017	0.65674	0.0562653	522	0.398551	0.864078	0.655509	0.650373	0.0610664	488	0.388889	0.898876	0.663414	0.659175	0.0529722
74781951	C	T	7-74781951-C-T	1	0.11	0.11	0.11	0.11	0	0	0	0	0	0	0	0	0	0	0	0	0	1	0.11	0.11	0.11	0.11	0	0	0	0	0	0	0	0	0	0	0	0	0
74781952	A	G	7-74781952-A-G	2504	0.126214	0.891304	0.652174	0.635065	0.0847422	661	0.126214	0.858156	0.615385	0.58362	0.118194	328	0.366337	0.83	0.655826	0.648627	0.0655501	505	0.368932	0.845528	0.660377	0.657156	0.0567674	522	0.391304	0.806452	0.654545	0.649203	0.0604476	488	0.375	0.891304	0.663462	0.657649	0.0538503
74781953	C	T	7-74781953-C-T	2	0.142857	0.157407	0.150132	0.150132	0.0102886	0	0	0	0	0	0	1	0.142857	0.142857	0.142857	0.142857	0	0	0	0	0	0	0	1	0.157407	0.157407	0.157407	0.157407	0	0	0	0	0	0	0
74781963	C	T	7-74781963-C-T	2	0.113208	0.189474	0.151341	0.151341	0.0539283	0	0	0	0	0	0	0	0	0	0	0	0	1	0.189474	0.189474	0.189474	0.189474	0	1	0.113208	0.113208	0.113208	0.113208	0	0	0	0	0	0	0
74781970	G	C	7-74781970-G-C	1	0.185567	0.185567	0.185567	0.185567	0	0	0	0	0	0	0	0	0	0	0	0	0	0	0	0	0	0	0	0	0	0	0	0	0	1	0.185567	0.185567	0.185567	0.185567	0
74781983	C	T	7-74781983-C-T	4	0.12844	0.159091	0.142948	0.143357	0.0136273	0	0	0	0	0	0	0	0	0	0	0	0	4	0.12844	0.159091	0.142948	0.143357	0.0136273	0	0	0	0	0	0	0	0	0	0	0	0
74781984	A	C	7-74781984-A-C	1	0.176471	0.176471	0.176471	0.176471	0	1	0.176471	0.176471	0.176471	0.176471	0	0	0	0	0	0	0	0	0	0	0	0	0	0	0	0	0	0	0	0	0	0	0	0	0
74781987	T	A	7-74781987-T-A	1	0.19802	0.19802	0.19802	0.19802	0	0	0	0	0	0	0	0	0	0	0	0	0	0	0	0	0	0	0	1	0.19802	0.19802	0.19802	0.19802	0	0	0	0	0	0	0
74782002	C	T	7-74782002-C-T	1	0.130081	0.130081	0.130081	0.130081	0	0	0	0	0	0	0	0	0	0	0	0	0	0	0	0	0	0	0	1	0.130081	0.130081	0.130081	0.130081	0	0	0	0	0	0	0
74782003	G	A	7-74782003-G-A	2504	0.153846	0.880952	0.650698	0.633799	0.0863512	661	0.153846	0.880952	0.605042	0.572334	0.118656	328	0.414414	0.786408	0.660357	0.652407	0.0611589	505	0.372727	0.827586	0.656566	0.65712	0.0521119	522	0.401709	0.8	0.655317	0.652421	0.0623336	488	0.409524	0.820896	0.66071	0.660494	0.0524761
74782011	G	A	7-74782011-G-A	5	0.122222	0.23	0.18	0.177585	0.0483074	4	0.122222	0.23	0.19989	0.188001	0.0488695	1	0.135922	0.135922	0.135922	0.135922	0	0	0	0	0	0	0	0	0	0	0	0	0	0	0	0	0	0	0
74782019	T	C	7-74782019-T-C	2504	0.46875	1	1	0.95737	0.0834347	661	0.647059	1	1	0.965441	0.0735545	328	0.580357	1	1	0.956431	0.0857384	505	0.691589	1	1	0.985715	0.0499223	522	0.46875	1	1	0.929647	0.10286	488	0.631579	1	1	0.947389	0.0881291
74782032	C	T	7-74782032-C-T	1	0.175258	0.175258	0.175258	0.175258	0	0	0	0	0	0	0	0	0	0	0	0	0	0	0	0	0	0	0	1	0.175258	0.175258	0.175258	0.175258	0	0	0	0	0	0	0
74782041	G	A	7-74782041-G-A	1	0.149533	0.149533	0.149533	0.149533	0	0	0	0	0	0	0	0	0	0	0	0	0	0	0	0	0	0	0	0	0	0	0	0	0	1	0.149533	0.149533	0.149533	0.149533	0
74782052	G	A	7-74782052-G-A	1	0.174312	0.174312	0.174312	0.174312	0	0	0	0	0	0	0	0	0	0	0	0	0	1	0.174312	0.174312	0.174312	0.174312	0	0	0	0	0	0	0	0	0	0	0	0	0
74782087	GGACC	G	7-74782087-GGACC-G	1	0.142857	0.142857	0.142857	0.142857	0	0	0	0	0	0	0	0	0	0	0	0	0	0	0	0	0	0	0	1	0.142857	0.142857	0.142857	0.142857	0	0	0	0	0	0	0
74782126	G	C	7-74782126-G-C	1	0.125	0.125	0.125	0.125	0	1	0.125	0.125	0.125	0.125	0	0	0	0	0	0	0	0	0	0	0	0	0	0	0	0	0	0	0	0	0	0	0	0	0
74782127	G	T	7-74782127-G-T	1	0.246914	0.246914	0.246914	0.246914	0	0	0	0	0	0	0	0	0	0	0	0	0	1	0.246914	0.246914	0.246914	0.246914	0	0	0	0	0	0	0	0	0	0	0	0	0
74782128	T	C	7-74782128-T-C	1	0.175824	0.175824	0.175824	0.175824	0	0	0	0	0	0	0	0	0	0	0	0	0	0	0	0	0	0	0	0	0	0	0	0	0	1	0.175824	0.175824	0.175824	0.175824	0
74782132	C	T	7-74782132-C-T	3	0.12	0.25	0.134615	0.168205	0.0712124	0	0	0	0	0	0	3	0.12	0.25	0.134615	0.168205	0.0712124	0	0	0	0	0	0	0	0	0	0	0	0	0	0	0	0	0	0
74782141	C	T	7-74782141-C-T	1	0.107527	0.107527	0.107527	0.107527	0	0	0	0	0	0	0	0	0	0	0	0	0	0	0	0	0	0	0	0	0	0	0	0	0	1	0.107527	0.107527	0.107527	0.107527	0
74782156	A	G	7-74782156-A-G	1	0.138614	0.138614	0.138614	0.138614	0	0	0	0	0	0	0	0	0	0	0	0	0	0	0	0	0	0	0	1	0.138614	0.138614	0.138614	0.138614	0	0	0	0	0	0	0
74782159	T	A	7-74782159-T-A	1	0.154639	0.154639	0.154639	0.154639	0	0	0	0	0	0	0	0	0	0	0	0	0	0	0	0	0	0	0	0	0	0	0	0	0	1	0.154639	0.154639	0.154639	0.154639	0
74782167	T	C	7-74782167-T-C	1	0.147727	0.147727	0.147727	0.147727	0	0	0	0	0	0	0	0	0	0	0	0	0	1	0.147727	0.147727	0.147727	0.147727	0	0	0	0	0	0	0	0	0	0	0	0	0
74782181	G	A	7-74782181-G-A	12	0.0957447	0.258824	0.182732	0.180903	0.0511084	1	0.0957447	0.0957447	0.0957447	0.0957447	0	0	0	0	0	0	0	0	0	0	0	0	0	0	0	0	0	0	0	11	0.120482	0.258824	0.195652	0.188644	0.0456307
74782190	G	T	7-74782190-G-T	1	0.311828	0.311828	0.311828	0.311828	0	1	0.311828	0.311828	0.311828	0.311828	0	0	0	0	0	0	0	0	0	0	0	0	0	0	0	0	0	0	0	0	0	0	0	0	0
74782203	C	T	7-74782203-C-T	105	0.0825688	0.25	0.163462	0.169309	0.0383242	6	0.134831	0.205882	0.148352	0.156668	0.0269368	32	0.0825688	0.25	0.160939	0.168374	0.0397241	0	0	0	0	0	0	62	0.0857143	0.25	0.161818	0.169679	0.0397573	5	0.15625	0.205607	0.186275	0.185884	0.0188091
74782205	G	A	7-74782205-G-A	24	0.111111	0.241379	0.174166	0.173677	0.0404707	2	0.191919	0.226891	0.209405	0.209405	0.0247286	3	0.136364	0.235955	0.211538	0.194619	0.0519068	0	0	0	0	0	0	14	0.111111	0.227848	0.152899	0.161314	0.0365921	5	0.116883	0.241379	0.181818	0.181435	0.0445953
74782209	C	T	7-74782209-C-T	34	0.117647	0.394737	0.169064	0.181361	0.0536505	0	0	0	0	0	0	0	0	0	0	0	0	1	0.130841	0.130841	0.130841	0.130841	0	0	0	0	0	0	0	33	0.117647	0.394737	0.169811	0.182892	0.0537229
74782210	G	A	7-74782210-G-A	3	0.115385	0.163043	0.157303	0.145244	0.0260176	2	0.157303	0.163043	0.160173	0.160173	0.00405887	0	0	0	0	0	0	0	0	0	0	0	0	1	0.115385	0.115385	0.115385	0.115385	0	0	0	0	0	0	0
74782236	C	T	7-74782236-C-T	2	0.132653	0.151515	0.142084	0.142084	0.0133375	0	0	0	0	0	0	0	0	0	0	0	0	0	0	0	0	0	0	0	0	0	0	0	0	2	0.132653	0.151515	0.142084	0.142084	0.0133375
74782237	G	A	7-74782237-G-A	3	0.168142	0.205607	0.184211	0.185987	0.018796	0	0	0	0	0	0	0	0	0	0	0	0	3	0.168142	0.205607	0.184211	0.185987	0.018796	0	0	0	0	0	0	0	0	0	0	0	0
74782239	G	C	7-74782239-G-C	2	0.131868	0.170213	0.15104	0.15104	0.0271138	0	0	0	0	0	0	0	0	0	0	0	0	0	0	0	0	0	0	1	0.170213	0.170213	0.170213	0.170213	0	1	0.131868	0.131868	0.131868	0.131868	0
74782249	A	G	7-74782249-A-G	13	0.0879121	0.215686	0.141176	0.142409	0.0362037	13	0.0879121	0.215686	0.141176	0.142409	0.0362037	0	0	0	0	0	0	0	0	0	0	0	0	0	0	0	0	0	0	0	0	0	0	0	0
74782257	C	T	7-74782257-C-T	62	0.0970874	0.297297	0.167544	0.171462	0.0381579	48	0.0970874	0.277228	0.164771	0.168446	0.0370141	3	0.148936	0.175676	0.158416	0.161009	0.0135571	0	0	0	0	0	0	11	0.105263	0.297297	0.179487	0.187473	0.0452477	0	0	0	0	0	0
74782288	A	AG	7-74782288-A-AG	1	0.173469	0.173469	0.173469	0.173469	0	0	0	0	0	0	0	0	0	0	0	0	0	1	0.173469	0.173469	0.173469	0.173469	0	0	0	0	0	0	0	0	0	0	0	0	0
74782307	C	T	7-74782307-C-T	3	0.114286	0.173913	0.16129	0.14983	0.0314224	2	0.114286	0.16129	0.137788	0.137788	0.0332373	0	0	0	0	0	0	0	0	0	0	0	0	0	0	0	0	0	0	1	0.173913	0.173913	0.173913	0.173913	0
74782308	G	A	7-74782308-G-A	1154	0.08	0.522222	0.176471	0.195959	0.0728171	356	0.08	0.522222	0.182861	0.208139	0.082115	141	0.0869565	0.378947	0.172727	0.190981	0.0642867	209	0.0808081	0.455446	0.174757	0.189521	0.0650919	264	0.0875	0.421053	0.176471	0.18949	0.0665724	184	0.0813953	0.431818	0.173205	0.1928	0.0745311
74782312	G	A	7-74782312-G-A	1	0.113043	0.113043	0.113043	0.113043	0	0	0	0	0	0	0	0	0	0	0	0	0	0	0	0	0	0	0	0	0	0	0	0	0	1	0.113043	0.113043	0.113043	0.113043	0
74782316	G	A	7-74782316-G-A	1	0.164948	0.164948	0.164948	0.164948	0	0	0	0	0	0	0	0	0	0	0	0	0	0	0	0	0	0	0	1	0.164948	0.164948	0.164948	0.164948	0	0	0	0	0	0	0
74782329	C	T	7-74782329-C-T	1	0.150943	0.150943	0.150943	0.150943	0	0	0	0	0	0	0	0	0	0	0	0	0	1	0.150943	0.150943	0.150943	0.150943	0	0	0	0	0	0	0	0	0	0	0	0	0
74782341	A	G	7-74782341-A-G	65	0.0823529	0.252632	0.168675	0.164156	0.0425399	61	0.0823529	0.252632	0.168142	0.16296	0.0431117	4	0.144578	0.209524	0.187763	0.182407	0.0309857	0	0	0	0	0	0	0	0	0	0	0	0	0	0	0	0	0	0
74782368	G	A	7-74782368-G-A	32	0.08	0.356322	0.150704	0.163426	0.0606633	0	0	0	0	0	0	0	0	0	0	0	0	0	0	0	0	0	0	0	0	0	0	0	0	32	0.08	0.356322	0.150704	0.163426	0.0606633
74782369	G	A	7-74782369-G-A	1	0.148515	0.148515	0.148515	0.148515	0	0	0	0	0	0	0	0	0	0	0	0	0	0	0	0	0	0	0	0	0	0	0	0	0	1	0.148515	0.148515	0.148515	0.148515	0
74782375	G	A	7-74782375-G-A	1869	0.08	0.477273	0.216495	0.224595	0.0848985	244	0.0813953	0.378049	0.153454	0.171596	0.0633883	289	0.0833333	0.426667	0.241758	0.232115	0.0835554	494	0.08	0.477273	0.279076	0.261694	0.0793646	424	0.08	0.470588	0.194783	0.217237	0.085899	418	0.08	0.461538	0.194964	0.213954	0.0819234
74782410	G	C	7-74782410-G-C	5	0.0895522	0.137255	0.0987654	0.108164	0.0206633	0	0	0	0	0	0	0	0	0	0	0	0	0	0	0	0	0	0	5	0.0895522	0.137255	0.0987654	0.108164	0.0206633	0	0	0	0	0	0
74782419	C	G	7-74782419-C-G	1	0.263736	0.263736	0.263736	0.263736	0	0	0	0	0	0	0	0	0	0	0	0	0	0	0	0	0	0	0	1	0.263736	0.263736	0.263736	0.263736	0	0	0	0	0	0	0
74782420	G	A	7-74782420-G-A	2	0.2	0.278481	0.239241	0.239241	0.0554945	0	0	0	0	0	0	1	0.2	0.2	0.2	0.2	0	0	0	0	0	0	0	0	0	0	0	0	0	1	0.278481	0.278481	0.278481	0.278481	0
74782426	C	G,A	7-74782426-C-G,A	1	0.26506	0.26506	0.26506	0.26506	0	0	0	0	0	0	0	1	0.26506	0.26506	0.26506	0.26506	0	0	0	0	0	0	0	0	0	0	0	0	0	0	0	0	0	0	0
74782447	A	AAG	7-74782447-A-AAG	13	0.108434	0.25974	0.173469	0.173862	0.0494221	12	0.108434	0.25974	0.169052	0.168847	0.0480407	1	0.234043	0.234043	0.234043	0.234043	0	0	0	0	0	0	0	0	0	0	0	0	0	0	0	0	0	0	0
74782451	G	T	7-74782451-G-T	6	0.0877193	0.147059	0.0968734	0.10526	0.0216133	1	0.147059	0.147059	0.147059	0.147059	0	1	0.0947368	0.0947368	0.0947368	0.0947368	0	0	0	0	0	0	0	1	0.0990099	0.0990099	0.0990099	0.0990099	0	3	0.0877193	0.108696	0.0943396	0.0969182	0.0107233
74782462	G	A	7-74782462-G-A	6	0.133333	0.208791	0.182166	0.177689	0.0303263	0	0	0	0	0	0	3	0.153153	0.208791	0.206522	0.189489	0.031488	0	0	0	0	0	0	2	0.172414	0.191919	0.182166	0.182166	0.0137924	1	0.133333	0.133333	0.133333	0.133333	0
74782475	G	C	7-74782475-G-C	1	0.1875	0.1875	0.1875	0.1875	0	1	0.1875	0.1875	0.1875	0.1875	0	0	0	0	0	0	0	0	0	0	0	0	0	0	0	0	0	0	0	0	0	0	0	0	0
74782481	C	T	7-74782481-C-T	2	0.192982	0.217391	0.205187	0.205187	0.0172597	1	0.192982	0.192982	0.192982	0.192982	0	0	0	0	0	0	0	1	0.217391	0.217391	0.217391	0.217391	0	0	0	0	0	0	0	0	0	0	0	0	0
74782482	A	G	7-74782482-A-G	2504	0.272727	1	0.6875	0.669637	0.0917404	661	0.404255	1	0.697917	0.694678	0.0869897	328	0.355372	0.89916	0.694161	0.675168	0.0812335	505	0.364407	0.844444	0.695122	0.687963	0.0603027	522	0.326087	0.857143	0.670012	0.641159	0.100607	488	0.272727	0.876404	0.670401	0.643497	0.105852
74782493	C	A	7-74782493-C-A	1	0.0961538	0.0961538	0.0961538	0.0961538	0	0	0	0	0	0	0	0	0	0	0	0	0	1	0.0961538	0.0961538	0.0961538	0.0961538	0	0	0	0	0	0	0	0	0	0	0	0	0
74782507	G	A	7-74782507-G-A	1	0.144928	0.144928	0.144928	0.144928	0	0	0	0	0	0	0	0	0	0	0	0	0	0	0	0	0	0	0	0	0	0	0	0	0	1	0.144928	0.144928	0.144928	0.144928	0
74782541	C	T	7-74782541-C-T	2	0.168317	0.242105	0.205211	0.205211	0.0521763	0	0	0	0	0	0	0	0	0	0	0	0	0	0	0	0	0	0	0	0	0	0	0	0	2	0.168317	0.242105	0.205211	0.205211	0.0521763
74782542	G	A	7-74782542-G-A	1	0.166667	0.166667	0.166667	0.166667	0	0	0	0	0	0	0	0	0	0	0	0	0	0	0	0	0	0	0	1	0.166667	0.166667	0.166667	0.166667	0	0	0	0	0	0	0
74782560	G	T	7-74782560-G-T	2	0.209302	0.228571	0.218937	0.218937	0.0136253	0	0	0	0	0	0	0	0	0	0	0	0	0	0	0	0	0	0	0	0	0	0	0	0	2	0.209302	0.228571	0.218937	0.218937	0.0136253
74782580	CA	C	7-74782580-CA-C	1	0.113636	0.113636	0.113636	0.113636	0	0	0	0	0	0	0	0	0	0	0	0	0	0	0	0	0	0	0	0	0	0	0	0	0	1	0.113636	0.113636	0.113636	0.113636	0
74782593	G	A	7-74782593-G-A	239	0.0810811	0.39726	0.166667	0.169112	0.0486806	52	0.0877193	0.366337	0.160546	0.164656	0.0489662	29	0.0957447	0.340909	0.173469	0.179077	0.053232	2	0.132653	0.171171	0.151912	0.151912	0.0272364	90	0.0840336	0.39726	0.168317	0.174075	0.0573138	66	0.0810811	0.258065	0.16176	0.162	0.0301875
74782608	C	T	7-74782608-C-T	1	0.15	0.15	0.15	0.15	0	0	0	0	0	0	0	0	0	0	0	0	0	1	0.15	0.15	0.15	0.15	0	0	0	0	0	0	0	0	0	0	0	0	0
74782613	A	G	7-74782613-A-G	2504	0.247706	0.895161	0.654206	0.649194	0.0621272	661	0.247706	0.895161	0.65	0.642054	0.0751621	328	0.383838	0.893204	0.658007	0.651882	0.0609334	505	0.487805	0.841463	0.654206	0.651728	0.0517148	522	0.402174	0.868421	0.649786	0.646656	0.0579217	488	0.435185	0.890244	0.658537	0.657154	0.056397
74782639	G	A	7-74782639-G-A	1	0.184874	0.184874	0.184874	0.184874	0	0	0	0	0	0	0	0	0	0	0	0	0	1	0.184874	0.184874	0.184874	0.184874	0	0	0	0	0	0	0	0	0	0	0	0	0
74782644	G	A	7-74782644-G-A	2	0.117647	0.156522	0.137084	0.137084	0.0274886	2	0.117647	0.156522	0.137084	0.137084	0.0274886	0	0	0	0	0	0	0	0	0	0	0	0	0	0	0	0	0	0	0	0	0	0	0	0
74782647	G	C	7-74782647-G-C	1	0.189474	0.189474	0.189474	0.189474	0	0	0	0	0	0	0	1	0.189474	0.189474	0.189474	0.189474	0	0	0	0	0	0	0	0	0	0	0	0	0	0	0	0	0	0	0
74782649	T	C	7-74782649-T-C	1	0.215054	0.215054	0.215054	0.215054	0	0	0	0	0	0	0	0	0	0	0	0	0	1	0.215054	0.215054	0.215054	0.215054	0	0	0	0	0	0	0	0	0	0	0	0	0
74782668	C	T	7-74782668-C-T	2504	0.2	0.88	0.65812	0.65287	0.0588844	661	0.2	0.88	0.652632	0.645613	0.0718328	328	0.419048	0.804124	0.658537	0.65256	0.0567272	505	0.46789	0.850575	0.65812	0.658174	0.0493551	522	0.405941	0.830189	0.655317	0.651085	0.056469	488	0.438462	0.826087	0.666667	0.659328	0.0508832
74782669	A	G	7-74782669-A-G	2	0.148148	0.212963	0.180556	0.180556	0.045831	0	0	0	0	0	0	0	0	0	0	0	0	0	0	0	0	0	0	0	0	0	0	0	0	2	0.148148	0.212963	0.180556	0.180556	0.045831
74782678	G	A	7-74782678-G-A	1	0.339286	0.339286	0.339286	0.339286	0	0	0	0	0	0	0	0	0	0	0	0	0	0	0	0	0	0	0	0	0	0	0	0	0	1	0.339286	0.339286	0.339286	0.339286	0
74782689	T	C	7-74782689-T-C	1	0.186916	0.186916	0.186916	0.186916	0	0	0	0	0	0	0	0	0	0	0	0	0	0	0	0	0	0	0	0	0	0	0	0	0	1	0.186916	0.186916	0.186916	0.186916	0
74782693	G	A	7-74782693-G-A	406	0.0813008	0.435185	0.167333	0.176763	0.0590939	203	0.0813008	0.435185	0.172043	0.181947	0.0638521	30	0.0813008	0.351351	0.160952	0.168546	0.0548626	38	0.09375	0.233333	0.155574	0.158094	0.0375938	45	0.10101	0.342105	0.166667	0.174907	0.0475139	90	0.0891089	0.390476	0.168211	0.176622	0.060978
74782698	T	C	7-74782698-T-C	1	0.165049	0.165049	0.165049	0.165049	0	0	0	0	0	0	0	0	0	0	0	0	0	0	0	0	0	0	0	1	0.165049	0.165049	0.165049	0.165049	0	0	0	0	0	0	0
74782702	C	T	7-74782702-C-T	2	0.137615	0.154639	0.146127	0.146127	0.0120381	0	0	0	0	0	0	0	0	0	0	0	0	0	0	0	0	0	0	0	0	0	0	0	0	2	0.137615	0.154639	0.146127	0.146127	0.0120381
74782726	A	C	7-74782726-A-C	1	0.170455	0.170455	0.170455	0.170455	0	0	0	0	0	0	0	0	0	0	0	0	0	1	0.170455	0.170455	0.170455	0.170455	0	0	0	0	0	0	0	0	0	0	0	0	0
74782734	T	A	7-74782734-T-A	1	0.141732	0.141732	0.141732	0.141732	0	0	0	0	0	0	0	0	0	0	0	0	0	1	0.141732	0.141732	0.141732	0.141732	0	0	0	0	0	0	0	0	0	0	0	0	0
74782761	G	C	7-74782761-G-C	1	0.106061	0.106061	0.106061	0.106061	0	1	0.106061	0.106061	0.106061	0.106061	0	0	0	0	0	0	0	0	0	0	0	0	0	0	0	0	0	0	0	0	0	0	0	0	0
74782780	A	T	7-74782780-A-T	1	0.233333	0.233333	0.233333	0.233333	0	0	0	0	0	0	0	0	0	0	0	0	0	0	0	0	0	0	0	1	0.233333	0.233333	0.233333	0.233333	0	0	0	0	0	0	0
74782787	C	T	7-74782787-C-T	1	0.157025	0.157025	0.157025	0.157025	0	0	0	0	0	0	0	0	0	0	0	0	0	1	0.157025	0.157025	0.157025	0.157025	0	0	0	0	0	0	0	0	0	0	0	0	0
74782790	G	A	7-74782790-G-A	2500	0.0865385	0.703125	0.331249	0.333713	0.0608887	658	0.0865385	0.703125	0.330579	0.334407	0.0831596	328	0.140187	0.52027	0.330396	0.332556	0.0527682	505	0.106195	0.5	0.333333	0.331619	0.0503339	521	0.117241	0.517241	0.330435	0.33345	0.0518972	488	0.113043	0.580952	0.336283	0.336005	0.0481246
74782798	T	C	7-74782798-T-C	2	0.12605	0.137931	0.131991	0.131991	0.00840086	2	0.12605	0.137931	0.131991	0.131991	0.00840086	0	0	0	0	0	0	0	0	0	0	0	0	0	0	0	0	0	0	0	0	0	0	0	0
74782827	G	A	7-74782827-G-A	3	0.155963	0.185185	0.164062	0.168404	0.0150869	1	0.164062	0.164062	0.164062	0.164062	0	0	0	0	0	0	0	0	0	0	0	0	0	0	0	0	0	0	0	2	0.155963	0.185185	0.170574	0.170574	0.020663
74782830	A	G	7-74782830-A-G	2	0.153846	0.186047	0.169946	0.169946	0.0227691	0	0	0	0	0	0	0	0	0	0	0	0	2	0.153846	0.186047	0.169946	0.169946	0.0227691	0	0	0	0	0	0	0	0	0	0	0	0
74782834	G	A	7-74782834-G-A	9	0.108333	0.188525	0.152174	0.152006	0.0266309	8	0.132075	0.188525	0.156895	0.157465	0.0224498	0	0	0	0	0	0	0	0	0	0	0	0	1	0.108333	0.108333	0.108333	0.108333	0	0	0	0	0	0	0
74782845	G	C	7-74782845-G-C	36	0.0825688	0.37931	0.16758	0.178253	0.0570568	36	0.0825688	0.37931	0.16758	0.178253	0.0570568	0	0	0	0	0	0	0	0	0	0	0	0	0	0	0	0	0	0	0	0	0	0	0	0
74782846	C	A	7-74782846-C-A	1	0.187097	0.187097	0.187097	0.187097	0	1	0.187097	0.187097	0.187097	0.187097	0	0	0	0	0	0	0	0	0	0	0	0	0	0	0	0	0	0	0	0	0	0	0	0	0
74782870	C	T	7-74782870-C-T	1	0.194245	0.194245	0.194245	0.194245	0	0	0	0	0	0	0	0	0	0	0	0	0	0	0	0	0	0	0	0	0	0	0	0	0	1	0.194245	0.194245	0.194245	0.194245	0
74782871	A	G	7-74782871-A-G	1	0.181159	0.181159	0.181159	0.181159	0	0	0	0	0	0	0	0	0	0	0	0	0	1	0.181159	0.181159	0.181159	0.181159	0	0	0	0	0	0	0	0	0	0	0	0	0
74782873	C	T	7-74782873-C-T	4	0.120805	0.213235	0.148148	0.157584	0.0420859	3	0.12963	0.213235	0.166667	0.169844	0.0418933	0	0	0	0	0	0	1	0.120805	0.120805	0.120805	0.120805	0	0	0	0	0	0	0	0	0	0	0	0	0
74782874	G	A	7-74782874-G-A	4	0.0961538	0.204545	0.167422	0.158886	0.0453991	3	0.0961538	0.204545	0.17037	0.157023	0.0554148	0	0	0	0	0	0	1	0.164474	0.164474	0.164474	0.164474	0	0	0	0	0	0	0	0	0	0	0	0	0
74782896	G	T	7-74782896-G-T	2	0.184	0.2	0.192	0.192	0.0113137	0	0	0	0	0	0	0	0	0	0	0	0	0	0	0	0	0	0	2	0.184	0.2	0.192	0.192	0.0113137	0	0	0	0	0	0
74782905	A	G	7-74782905-A-G	1	0.17094	0.17094	0.17094	0.17094	0	1	0.17094	0.17094	0.17094	0.17094	0	0	0	0	0	0	0	0	0	0	0	0	0	0	0	0	0	0	0	0	0	0	0	0	0
74782910	C	T	7-74782910-C-T	1	0.203883	0.203883	0.203883	0.203883	0	1	0.203883	0.203883	0.203883	0.203883	0	0	0	0	0	0	0	0	0	0	0	0	0	0	0	0	0	0	0	0	0	0	0	0	0
74782911	A	G	7-74782911-A-G	1	0.0991736	0.0991736	0.0991736	0.0991736	0	1	0.0991736	0.0991736	0.0991736	0.0991736	0	0	0	0	0	0	0	0	0	0	0	0	0	0	0	0	0	0	0	0	0	0	0	0	0
74782918	C	G	7-74782918-C-G	1	0.230263	0.230263	0.230263	0.230263	0	1	0.230263	0.230263	0.230263	0.230263	0	0	0	0	0	0	0	0	0	0	0	0	0	0	0	0	0	0	0	0	0	0	0	0	0
74782931	T	C	7-74782931-T-C	3	0.184397	0.198198	0.185484	0.18936	0.00767359	0	0	0	0	0	0	0	0	0	0	0	0	0	0	0	0	0	0	2	0.185484	0.198198	0.191841	0.191841	0.00899039	1	0.184397	0.184397	0.184397	0.184397	0
74782934	C	T	7-74782934-C-T	3	0.129032	0.185185	0.141593	0.151937	0.0294709	0	0	0	0	0	0	0	0	0	0	0	0	3	0.129032	0.185185	0.141593	0.151937	0.0294709	0	0	0	0	0	0	0	0	0	0	0	0
74782946	C	T	7-74782946-C-T	3	0.143939	0.150376	0.145455	0.14659	0.00336514	0	0	0	0	0	0	0	0	0	0	0	0	0	0	0	0	0	0	0	0	0	0	0	0	3	0.143939	0.150376	0.145455	0.14659	0.00336514
74782966	C	T	7-74782966-C-T	28	0.112903	0.214953	0.174301	0.170046	0.030383	23	0.112903	0.210084	0.172131	0.169095	0.0269404	2	0.2	0.210526	0.205263	0.205263	0.00744323	0	0	0	0	0	0	2	0.12605	0.214953	0.170502	0.170502	0.0628638	1	0.120567	0.120567	0.120567	0.120567	0
74782967	G	A	7-74782967-G-A	48	0.0854701	0.354331	0.164612	0.170535	0.0519296	48	0.0854701	0.354331	0.164612	0.170535	0.0519296	0	0	0	0	0	0	0	0	0	0	0	0	0	0	0	0	0	0	0	0	0	0	0	0
74782972	G	A	7-74782972-G-A	1	0.141667	0.141667	0.141667	0.141667	0	1	0.141667	0.141667	0.141667	0.141667	0	0	0	0	0	0	0	0	0	0	0	0	0	0	0	0	0	0	0	0	0	0	0	0	0
74782974	G	A	7-74782974-G-A	5	0.131148	0.239726	0.147887	0.170652	0.0481001	1	0.201754	0.201754	0.201754	0.201754	0	3	0.131148	0.239726	0.147887	0.17292	0.0584578	0	0	0	0	0	0	1	0.132743	0.132743	0.132743	0.132743	0	0	0	0	0	0	0
74782975	C	T	7-74782975-C-T	2	0.155556	0.165354	0.160455	0.160455	0.00692878	0	0	0	0	0	0	0	0	0	0	0	0	0	0	0	0	0	0	0	0	0	0	0	0	2	0.155556	0.165354	0.160455	0.160455	0.00692878
74782982	C	T	7-74782982-C-T	18	0.100775	0.24812	0.171867	0.170569	0.0376356	1	0.185484	0.185484	0.185484	0.185484	0	3	0.149606	0.230769	0.155172	0.178516	0.0453381	0	0	0	0	0	0	8	0.131148	0.24812	0.171867	0.177424	0.0353519	6	0.100775	0.20979	0.156929	0.154971	0.0423615
74782983	A	G	7-74782983-A-G	2504	0.096	0.716667	0.339208	0.346566	0.0714185	661	0.196581	0.716667	0.356522	0.381969	0.0950308	328	0.116279	0.542056	0.338713	0.337245	0.0593219	505	0.1375	0.586466	0.336	0.336487	0.0502477	522	0.123967	0.638298	0.335969	0.3306	0.0611214	488	0.096	0.626087	0.335714	0.332383	0.0516126
74782988	C	T	7-74782988-C-T	2	0.111111	0.20155	0.156331	0.156331	0.0639502	0	0	0	0	0	0	1	0.20155	0.20155	0.20155	0.20155	0	1	0.111111	0.111111	0.111111	0.111111	0	0	0	0	0	0	0	0	0	0	0	0	0
74782989	G	A	7-74782989-G-A	4	0.125	0.196429	0.158545	0.159629	0.0292476	2	0.125	0.196429	0.160714	0.160714	0.0505076	0	0	0	0	0	0	2	0.15625	0.160839	0.158545	0.158545	0.00324503	0	0	0	0	0	0	0	0	0	0	0	0
74782999	C	T	7-74782999-C-T	2	0.17094	0.180328	0.175634	0.175634	0.0066381	0	0	0	0	0	0	0	0	0	0	0	0	0	0	0	0	0	0	0	0	0	0	0	0	2	0.17094	0.180328	0.175634	0.175634	0.00663811
74783000	G	A	7-74783000-G-A	3	0.105769	0.173913	0.158416	0.146033	0.0357198	3	0.105769	0.173913	0.158416	0.146033	0.0357198	0	0	0	0	0	0	0	0	0	0	0	0	0	0	0	0	0	0	0	0	0	0	0	0
74783006	C	T	7-74783006-C-T	9	0.103175	0.217054	0.165354	0.167216	0.0330056	9	0.103175	0.217054	0.165354	0.167216	0.0330056	0	0	0	0	0	0	0	0	0	0	0	0	0	0	0	0	0	0	0	0	0	0	0	0
74783007	G	A	7-74783007-G-A	1	0.147059	0.147059	0.147059	0.147059	0	1	0.147059	0.147059	0.147059	0.147059	0	0	0	0	0	0	0	0	0	0	0	0	0	0	0	0	0	0	0	0	0	0	0	0	0
74783024	G	A	7-74783024-G-A	63	0.0873786	0.274809	0.166667	0.170862	0.03453	61	0.0873786	0.274809	0.166667	0.17128	0.0347165	2	0.132867	0.183333	0.1581	0.1581	0.035685	0	0	0	0	0	0	0	0	0	0	0	0	0	0	0	0	0	0
74783026	G	A	7-74783026-G-A	6	0.112903	0.217742	0.177418	0.170744	0.0432459	0	0	0	0	0	0	1	0.153285	0.153285	0.153285	0.153285	0	0	0	0	0	0	0	2	0.112903	0.133858	0.123381	0.123381	0.0148175	3	0.20155	0.217742	0.205128	0.20814	0.00850562
74783030	C	T	7-74783030-C-T	2	0.150327	0.157143	0.153735	0.153735	0.00481968	0	0	0	0	0	0	0	0	0	0	0	0	1	0.157143	0.157143	0.157143	0.157143	0	0	0	0	0	0	0	1	0.150327	0.150327	0.150327	0.150327	0
74783031	G	A	7-74783031-G-A	5	0.131148	0.214286	0.173228	0.1662	0.0342585	0	0	0	0	0	0	5	0.131148	0.214286	0.173228	0.1662	0.0342585	0	0	0	0	0	0	0	0	0	0	0	0	0	0	0	0	0	0
74783045	A	G	7-74783045-A-G	2504	0.31746	0.909639	0.666667	0.663625	0.0592716	661	0.31746	0.909639	0.666667	0.664444	0.0750808	328	0.422535	0.796296	0.666667	0.66229	0.0567528	505	0.416667	0.870968	0.666667	0.665839	0.0480707	522	0.424242	0.856061	0.664629	0.659115	0.0576055	488	0.440945	0.890411	0.666667	0.665948	0.0477273
74783054	C	T	7-74783054-C-T	3	0.139535	0.167939	0.153153	0.153542	0.014206	3	0.139535	0.167939	0.153153	0.153542	0.014206	0	0	0	0	0	0	0	0	0	0	0	0	0	0	0	0	0	0	0	0	0	0	0	0
74783060	C	T	7-74783060-C-T	2	0.169492	0.190476	0.179984	0.179984	0.0148384	1	0.190476	0.190476	0.190476	0.190476	0	0	0	0	0	0	0	0	0	0	0	0	0	0	0	0	0	0	0	1	0.169492	0.169492	0.169492	0.169492	0
74783076	C	A	7-74783076-C-A	1	0.128788	0.128788	0.128788	0.128788	0	1	0.128788	0.128788	0.128788	0.128788	0	0	0	0	0	0	0	0	0	0	0	0	0	0	0	0	0	0	0	0	0	0	0	0	0
74783080	C	T	7-74783080-C-T	1	0.199029	0.199029	0.199029	0.199029	0	0	0	0	0	0	0	0	0	0	0	0	0	0	0	0	0	0	0	1	0.199029	0.199029	0.199029	0.199029	0	0	0	0	0	0	0
74783081	G	A,C	7-74783081-G-A,C	121	0.0806452	0.308411	0.162791	0.162933	0.0356382	33	0.125	0.27193	0.166667	0.175159	0.0318703	5	0.088	0.166667	0.138554	0.137087	0.030723	3	0.160584	0.183206	0.172414	0.172068	0.011315	33	0.0944882	0.2	0.156028	0.157299	0.0258324	47	0.0806452	0.308411	0.162393	0.160472	0.0429018
74783121	G	T	7-74783121-G-T	3	0.150754	0.171717	0.160839	0.161103	0.0104842	0	0	0	0	0	0	0	0	0	0	0	0	0	0	0	0	0	0	0	0	0	0	0	0	3	0.150754	0.171717	0.160839	0.161103	0.0104842
74783128	G	A	7-74783128-G-A	1	0.152	0.152	0.152	0.152	0	1	0.152	0.152	0.152	0.152	0	0	0	0	0	0	0	0	0	0	0	0	0	0	0	0	0	0	0	0	0	0	0	0	0
74783147	T	G	7-74783147-T-G	2504	0.302521	0.889571	0.669039	0.663341	0.0562995	661	0.302521	0.889571	0.666667	0.656702	0.0638459	328	0.420168	0.810811	0.666667	0.661871	0.0564088	505	0.452174	0.840336	0.669291	0.667023	0.04831	522	0.411215	0.796748	0.669075	0.663967	0.0569931	488	0.439306	0.865248	0.672	0.66884	0.0513172
74783152	CT	C	7-74783152-CT-C	1	0.188976	0.188976	0.188976	0.188976	0	1	0.188976	0.188976	0.188976	0.188976	0	0	0	0	0	0	0	0	0	0	0	0	0	0	0	0	0	0	0	0	0	0	0	0	0
74783165	G	A	7-74783165-G-A	2503	0.107143	0.58871	0.333333	0.330629	0.0602163	660	0.107143	0.545455	0.330703	0.322205	0.0689856	328	0.111111	0.495327	0.336364	0.330988	0.0589032	505	0.136364	0.586538	0.336	0.335691	0.0523223	522	0.110092	0.561538	0.335406	0.333126	0.063048	488	0.126866	0.58871	0.333333	0.333872	0.0513181
74783166	G	A	7-74783166-G-A	1	0.175439	0.175439	0.175439	0.175439	0	0	0	0	0	0	0	0	0	0	0	0	0	0	0	0	0	0	0	0	0	0	0	0	0	1	0.175439	0.175439	0.175439	0.175439	0
74783167	C	A	7-74783167-C-A	1	0.184615	0.184615	0.184615	0.184615	0	0	0	0	0	0	0	0	0	0	0	0	0	1	0.184615	0.184615	0.184615	0.184615	0	0	0	0	0	0	0	0	0	0	0	0	0
74783178	G	A	7-74783178-G-A	1	0.155556	0.155556	0.155556	0.155556	0	0	0	0	0	0	0	0	0	0	0	0	0	0	0	0	0	0	0	0	0	0	0	0	0	1	0.155556	0.155556	0.155556	0.155556	0
74783179	C	T	7-74783179-C-T	15	0.119718	0.213115	0.179104	0.172864	0.0296214	15	0.119718	0.213115	0.179104	0.172864	0.0296214	0	0	0	0	0	0	0	0	0	0	0	0	0	0	0	0	0	0	0	0	0	0	0	0
74783186	T	C	7-74783186-T-C	32	0.0991736	0.369369	0.169615	0.178255	0.0472413	0	0	0	0	0	0	5	0.147826	0.237705	0.172414	0.186276	0.0376012	0	0	0	0	0	0	22	0.0991736	0.369369	0.168367	0.180411	0.0535931	5	0.13913	0.180328	0.169231	0.160745	0.0177133
74783208	G	A	7-74783208-G-A	1	0.0956522	0.0956522	0.0956522	0.0956522	0	1	0.0956522	0.0956522	0.0956522	0.0956522	0	0	0	0	0	0	0	0	0	0	0	0	0	0	0	0	0	0	0	0	0	0	0	0	0
74783213	C	T	7-74783213-C-T	1	0.18254	0.18254	0.18254	0.18254	0	0	0	0	0	0	0	0	0	0	0	0	0	1	0.18254	0.18254	0.18254	0.18254	0	0	0	0	0	0	0	0	0	0	0	0	0
74783215	G	C	7-74783215-G-C	2504	0.273381	1	0.666667	0.662748	0.0652611	661	0.302752	1	0.666667	0.668561	0.076203	328	0.439394	0.875	0.666667	0.666029	0.0603057	505	0.413462	0.870229	0.664122	0.663218	0.0479025	522	0.406504	0.867133	0.666667	0.661673	0.0583972	488	0.273381	0.849315	0.665394	0.653332	0.0735636
74783255	A	T,G	7-74783255-A-T,G	677	0.0813008	0.496454	0.182692	0.208831	0.0807165	496	0.0869565	0.496454	0.191043	0.222619	0.0866822	44	0.0813008	0.354331	0.162998	0.165035	0.0487699	42	0.10219	0.316239	0.170376	0.174292	0.0358347	70	0.1	0.381818	0.167077	0.171895	0.0433675	25	0.102041	0.324841	0.166667	0.173809	0.0434227
74783264	C	T	7-74783264-C-T	1	0.163121	0.163121	0.163121	0.163121	0	0	0	0	0	0	0	0	0	0	0	0	0	1	0.163121	0.163121	0.163121	0.163121	0	0	0	0	0	0	0	0	0	0	0	0	0
74783265	G	A	7-74783265-G-A	14	0.104839	0.227941	0.17872	0.17395	0.0396492	13	0.104839	0.227941	0.171233	0.17218	0.0406879	1	0.19697	0.19697	0.19697	0.19697	0	0	0	0	0	0	0	0	0	0	0	0	0	0	0	0	0	0	0
74783268	G	A	7-74783268-G-A	1	0.145985	0.145985	0.145985	0.145985	0	1	0.145985	0.145985	0.145985	0.145985	0	0	0	0	0	0	0	0	0	0	0	0	0	0	0	0	0	0	0	0	0	0	0	0	0
74783269	C	T	7-74783269-C-T	3	0.136054	0.330645	0.171642	0.21278	0.103613	1	0.136054	0.136054	0.136054	0.136054	0	0	0	0	0	0	0	0	0	0	0	0	0	0	0	0	0	0	0	2	0.171642	0.330645	0.251143	0.251143	0.112432
74783270	G	A	7-74783270-G-A	2	0.126667	0.181818	0.154242	0.154242	0.038998	2	0.126667	0.181818	0.154242	0.154242	0.038998	0	0	0	0	0	0	0	0	0	0	0	0	0	0	0	0	0	0	0	0	0	0	0	0
74783282	C	T	7-74783282-C-T	1	0.135338	0.135338	0.135338	0.135338	0	0	0	0	0	0	0	0	0	0	0	0	0	1	0.135338	0.135338	0.135338	0.135338	0	0	0	0	0	0	0	0	0	0	0	0	0
74783285	G	A	7-74783285-G-A	12	0.116438	0.225	0.139241	0.145942	0.0312933	11	0.116438	0.225	0.141791	0.148515	0.031462	1	0.117647	0.117647	0.117647	0.117647	0	0	0	0	0	0	0	0	0	0	0	0	0	0	0	0	0	0	0
74783295	G	A	7-74783295-G-A	1	0.159664	0.159664	0.159664	0.159664	0	0	0	0	0	0	0	0	0	0	0	0	0	0	0	0	0	0	0	1	0.159664	0.159664	0.159664	0.159664	0	0	0	0	0	0	0
74783306	G	A	7-74783306-G-A	1	0.201681	0.201681	0.201681	0.201681	0	0	0	0	0	0	0	0	0	0	0	0	0	1	0.201681	0.201681	0.201681	0.201681	0	0	0	0	0	0	0	0	0	0	0	0	0
74783310	G	A	7-74783310-G-A	1	0.14	0.14	0.14	0.14	0	1	0.14	0.14	0.14	0.14	0	0	0	0	0	0	0	0	0	0	0	0	0	0	0	0	0	0	0	0	0	0	0	0	0
74783337	G	C	7-74783337-G-C	12	0.115044	0.256881	0.15725	0.176644	0.0434336	0	0	0	0	0	0	2	0.22	0.256881	0.23844	0.23844	0.0260786	0	0	0	0	0	0	7	0.115044	0.213675	0.151899	0.164357	0.036767	3	0.134454	0.206107	0.151786	0.164115	0.0373839
74783348	G	C	7-74783348-G-C	1	0.163636	0.163636	0.163636	0.163636	0	0	0	0	0	0	0	1	0.163636	0.163636	0.163636	0.163636	0	0	0	0	0	0	0	0	0	0	0	0	0	0	0	0	0	0	0
74783354	A	G	7-74783354-A-G	1	0.175926	0.175926	0.175926	0.175926	0	0	0	0	0	0	0	0	0	0	0	0	0	1	0.175926	0.175926	0.175926	0.175926	0	0	0	0	0	0	0	0	0	0	0	0	0
74783365	C	A	7-74783365-C-A	937	0.0816327	0.506849	0.181034	0.207689	0.082246	502	0.0816327	0.506849	0.194803	0.228005	0.0913273	87	0.0869565	0.4	0.173228	0.183329	0.0603189	62	0.0934579	0.376238	0.169566	0.179178	0.0618539	181	0.0887097	0.45045	0.170543	0.190928	0.0721948	105	0.0865385	0.340426	0.175439	0.176472	0.0445031
74783378	T	C	7-74783378-T-C	6	0.135593	0.35	0.157194	0.192142	0.0804726	0	0	0	0	0	0	1	0.151261	0.151261	0.151261	0.151261	0	0	0	0	0	0	0	5	0.135593	0.35	0.162602	0.200319	0.0871401	0	0	0	0	0	0
74783387	A	G	7-74783387-A-G	678	0.0859375	0.446429	0.177205	0.20445	0.0794025	498	0.0859375	0.446429	0.185058	0.21743	0.085501	43	0.0892857	0.360656	0.170732	0.172576	0.0495262	42	0.096	0.31	0.162278	0.160559	0.0373873	70	0.0882353	0.330709	0.164062	0.169108	0.0408752	25	0.113821	0.3	0.168142	0.173399	0.0405113
74783433	G	A	7-74783433-G-A	8	0.125	0.236364	0.207603	0.194362	0.0407693	0	0	0	0	0	0	7	0.125	0.236364	0.213592	0.202128	0.0370978	0	0	0	0	0	0	0	0	0	0	0	0	1	0.14	0.14	0.14	0.14	0
74783434	T	C	7-74783434-T-C	2	0.145161	0.15	0.147581	0.147581	0.00342148	0	0	0	0	0	0	0	0	0	0	0	0	2	0.145161	0.15	0.147581	0.147581	0.00342148	0	0	0	0	0	0	0	0	0	0	0	0
74783439	G	C	7-74783439-G-C	143	0.0991736	0.305263	0.173469	0.176869	0.0362725	35	0.103093	0.305263	0.183673	0.184031	0.0448222	17	0.102564	0.263158	0.179104	0.173672	0.039002	1	0.147368	0.147368	0.147368	0.147368	0	45	0.0991736	0.261146	0.171717	0.174338	0.0294646	45	0.122302	0.264957	0.166667	0.175694	0.0346391
74783476	G	A	7-74783476-G-A	31	0.122807	0.265487	0.161616	0.166401	0.0317246	30	0.122807	0.265487	0.162005	0.167428	0.0317385	1	0.135593	0.135593	0.135593	0.135593	0	0	0	0	0	0	0	0	0	0	0	0	0	0	0	0	0	0	0
74783480	C	T	7-74783480-C-T	4	0.158273	0.218045	0.179787	0.183973	0.0298526	0	0	0	0	0	0	0	0	0	0	0	0	0	0	0	0	0	0	0	0	0	0	0	0	4	0.158273	0.218045	0.179787	0.183973	0.0298526
74783481	G	A	7-74783481-G-A	3	0.149606	0.25	0.179688	0.193098	0.0515228	2	0.149606	0.179688	0.164647	0.164647	0.0212706	0	0	0	0	0	0	1	0.25	0.25	0.25	0.25	0	0	0	0	0	0	0	0	0	0	0	0	0
74783483	T	C	7-74783483-T-C	3	0.174312	0.232143	0.210526	0.20566	0.0292209	1	0.210526	0.210526	0.210526	0.210526	0	1	0.232143	0.232143	0.232143	0.232143	0	0	0	0	0	0	0	1	0.174312	0.174312	0.174312	0.174312	0	0	0	0	0	0	0
74783509	C	T	7-74783509-C-T	1	0.15	0.15	0.15	0.15	0	0	0	0	0	0	0	1	0.15	0.15	0.15	0.15	0	0	0	0	0	0	0	0	0	0	0	0	0	0	0	0	0	0	0
74783510	G	A	7-74783510-G-A	107	0.0940171	0.330435	0.155172	0.162074	0.0366435	104	0.0940171	0.330435	0.154967	0.161486	0.0364307	1	0.226087	0.226087	0.226087	0.226087	0	0	0	0	0	0	0	0	0	0	0	0	0	2	0.133333	0.18797	0.160652	0.160652	0.0386339
74783545	A	C	7-74783545-A-C	1	0.157407	0.157407	0.157407	0.157407	0	0	0	0	0	0	0	0	0	0	0	0	0	0	0	0	0	0	0	1	0.157407	0.157407	0.157407	0.157407	0	0	0	0	0	0	0
74783554	C	T	7-74783554-C-T	2	0.167939	0.214286	0.191112	0.191112	0.0327721	0	0	0	0	0	0	0	0	0	0	0	0	0	0	0	0	0	0	0	0	0	0	0	0	2	0.167939	0.214286	0.191112	0.191112	0.0327721
74783562	G	C	7-74783562-G-C	1	0.145631	0.145631	0.145631	0.145631	0	0	0	0	0	0	0	0	0	0	0	0	0	0	0	0	0	0	0	0	0	0	0	0	0	1	0.145631	0.145631	0.145631	0.145631	0
74783570	C	A	7-74783570-C-A	1	0.111111	0.111111	0.111111	0.111111	0	1	0.111111	0.111111	0.111111	0.111111	0	0	0	0	0	0	0	0	0	0	0	0	0	0	0	0	0	0	0	0	0	0	0	0	0
74783571	G	A	7-74783571-G-A	2504	0.272727	0.841667	0.661017	0.654076	0.0638868	661	0.272727	0.841667	0.656863	0.638575	0.0814442	328	0.367347	0.775	0.660943	0.654964	0.0585887	505	0.432692	0.8	0.663043	0.662571	0.0514941	522	0.392157	0.78	0.662571	0.655824	0.060177	488	0.448276	0.840708	0.664285	0.663814	0.0506467
74783580	C	T	7-74783580-C-T	1	0.15534	0.15534	0.15534	0.15534	0	0	0	0	0	0	0	1	0.15534	0.15534	0.15534	0.15534	0	0	0	0	0	0	0	0	0	0	0	0	0	0	0	0	0	0	0
74783584	C	T	7-74783584-C-T	1	0.173228	0.173228	0.173228	0.173228	0	0	0	0	0	0	0	0	0	0	0	0	0	0	0	0	0	0	0	1	0.173228	0.173228	0.173228	0.173228	0	0	0	0	0	0	0
74783588	T	C	7-74783588-T-C	25	0.113402	0.366337	0.165289	0.175411	0.0586973	22	0.113402	0.366337	0.168012	0.179689	0.0611699	2	0.139706	0.165289	0.152498	0.152498	0.0180902	0	0	0	0	0	0	1	0.127119	0.127119	0.127119	0.127119	0	0	0	0	0	0	0
74783590	G	C	7-74783590-G-C	1	0.137931	0.137931	0.137931	0.137931	0	1	0.137931	0.137931	0.137931	0.137931	0	0	0	0	0	0	0	0	0	0	0	0	0	0	0	0	0	0	0	0	0	0	0	0	0
74783601	C	G	7-74783601-C-G	1	0.117647	0.117647	0.117647	0.117647	0	1	0.117647	0.117647	0.117647	0.117647	0	0	0	0	0	0	0	0	0	0	0	0	0	0	0	0	0	0	0	0	0	0	0	0	0
74783606	C	T	7-74783606-C-T	1	0.182692	0.182692	0.182692	0.182692	0	0	0	0	0	0	0	0	0	0	0	0	0	0	0	0	0	0	0	0	0	0	0	0	0	1	0.182692	0.182692	0.182692	0.182692	0
74783627	A	C	7-74783627-A-C	2	0.12844	0.173228	0.150834	0.150834	0.0316699	0	0	0	0	0	0	0	0	0	0	0	0	0	0	0	0	0	0	0	0	0	0	0	0	2	0.12844	0.173228	0.150834	0.150834	0.0316699
74783643	C	T	7-74783643-C-T	2	0.125	0.209302	0.167151	0.167151	0.0596107	0	0	0	0	0	0	0	0	0	0	0	0	2	0.125	0.209302	0.167151	0.167151	0.0596107	0	0	0	0	0	0	0	0	0	0	0	0
74783648	C	T	7-74783648-C-T	1	0.113043	0.113043	0.113043	0.113043	0	0	0	0	0	0	0	1	0.113043	0.113043	0.113043	0.113043	0	0	0	0	0	0	0	0	0	0	0	0	0	0	0	0	0	0	0
74783649	G	A	7-74783649-G-A	67	0.09375	0.336449	0.18018	0.180219	0.0446083	59	0.109375	0.336449	0.177966	0.180281	0.044667	3	0.146154	0.219512	0.214953	0.19354	0.0411007	4	0.09375	0.231481	0.165138	0.163877	0.0582085	0	0	0	0	0	0	1	0.201923	0.201923	0.201923	0.201923	0
74783654	T	C	7-74783654-T-C	1	0.2	0.2	0.2	0.2	0	0	0	0	0	0	0	0	0	0	0	0	0	0	0	0	0	0	0	1	0.2	0.2	0.2	0.2	0	0	0	0	0	0	0
74783661	G	A	7-74783661-G-A	4	0.138554	0.186916	0.174496	0.168616	0.0215137	0	0	0	0	0	0	4	0.138554	0.186916	0.174496	0.168616	0.0215137	0	0	0	0	0	0	0	0	0	0	0	0	0	0	0	0	0	0
74783673	G	T	7-74783673-G-T	36	0.107843	0.4	0.17592	0.180219	0.0505558	0	0	0	0	0	0	1	0.155963	0.155963	0.155963	0.155963	0	17	0.116279	0.4	0.174757	0.190485	0.0655384	16	0.107843	0.216981	0.180979	0.171816	0.033431	2	0.15942	0.185185	0.172303	0.172303	0.0182185
74783675	G	A	7-74783675-G-A	1	0.153846	0.153846	0.153846	0.153846	0	0	0	0	0	0	0	0	0	0	0	0	0	0	0	0	0	0	0	0	0	0	0	0	0	1	0.153846	0.153846	0.153846	0.153846	0
74783700	G	GTGAC	7-74783700-G-GTGAC	1	0.155556	0.155556	0.155556	0.155556	0	0	0	0	0	0	0	0	0	0	0	0	0	0	0	0	0	0	0	0	0	0	0	0	0	1	0.155556	0.155556	0.155556	0.155556	0
74783713	A	C	7-74783713-A-C	1	0.130435	0.130435	0.130435	0.130435	0	0	0	0	0	0	0	0	0	0	0	0	0	1	0.130435	0.130435	0.130435	0.130435	0	0	0	0	0	0	0	0	0	0	0	0	0
74783734	T	C	7-74783734-T-C	4	0.131868	0.205128	0.154376	0.161437	0.0336649	0	0	0	0	0	0	1	0.170455	0.170455	0.170455	0.170455	0	0	0	0	0	0	0	3	0.131868	0.205128	0.138298	0.158431	0.0405682	0	0	0	0	0	0
74783758	C	G	7-74783758-C-G	3	0.153061	0.230769	0.184783	0.189538	0.0390716	0	0	0	0	0	0	0	0	0	0	0	0	0	0	0	0	0	0	3	0.153061	0.230769	0.184783	0.189538	0.0390716	0	0	0	0	0	0
74783761	A	C	7-74783761-A-C	77	0.0803571	0.1875	0.106195	0.109372	0.0227864	25	0.0803571	0.1875	0.108911	0.109349	0.0228269	11	0.0808081	0.161905	0.107143	0.111459	0.025825	13	0.0813953	0.16129	0.107843	0.110114	0.0214573	13	0.0822785	0.157895	0.104167	0.110714	0.022244	15	0.0818182	0.163265	0.102273	0.106072	0.024758
74783764	G	A	7-74783764-G-A	9	0.138889	0.327586	0.1875	0.189168	0.0579898	0	0	0	0	0	0	0	0	0	0	0	0	9	0.138889	0.327586	0.1875	0.189168	0.0579898	0	0	0	0	0	0	0	0	0	0	0	0
74783765	A	G,T	7-74783765-A-G,T	98	0.284483	0.858407	0.649217	0.624393	0.105534	98	0.284483	0.858407	0.649217	0.624393	0.105534	0	0	0	0	0	0	0	0	0	0	0	0	0	0	0	0	0	0	0	0	0	0	0	0
74783772	C	A	7-74783772-C-A	3	0.113402	0.22549	0.205128	0.18134	0.0597105	0	0	0	0	0	0	0	0	0	0	0	0	0	0	0	0	0	0	0	0	0	0	0	0	3	0.113402	0.22549	0.205128	0.18134	0.0597105
74783786	C	G	7-74783786-C-G	1	0.198113	0.198113	0.198113	0.198113	0	0	0	0	0	0	0	0	0	0	0	0	0	0	0	0	0	0	0	0	0	0	0	0	0	1	0.198113	0.198113	0.198113	0.198113	0
74783798	C	A	7-74783798-C-A	1	0.170455	0.170455	0.170455	0.170455	0	0	0	0	0	0	0	1	0.170455	0.170455	0.170455	0.170455	0	0	0	0	0	0	0	0	0	0	0	0	0	0	0	0	0	0	0
74783799	C	T	7-74783799-C-T	123	0.0857143	0.253012	0.160839	0.161798	0.0350704	33	0.0952381	0.237113	0.164948	0.160045	0.0327297	5	0.118421	0.141304	0.129412	0.130278	0.00860946	3	0.154545	0.174757	0.160839	0.163381	0.0103428	34	0.0857143	0.235294	0.16844	0.164942	0.0360668	48	0.0978261	0.253012	0.158985	0.163961	0.0376711
74783825	G	A	7-74783825-G-A	47	0.111111	0.357895	0.17284	0.175776	0.0470678	47	0.111111	0.357895	0.17284	0.175776	0.0470678	0	0	0	0	0	0	0	0	0	0	0	0	0	0	0	0	0	0	0	0	0	0	0	0
74783831	C	A	7-74783831-C-A	1	0.157303	0.157303	0.157303	0.157303	0	0	0	0	0	0	0	0	0	0	0	0	0	1	0.157303	0.157303	0.157303	0.157303	0	0	0	0	0	0	0	0	0	0	0	0	0
74783835	C	T	7-74783835-C-T	3	0.110169	0.232558	0.134146	0.158958	0.0648572	1	0.232558	0.232558	0.232558	0.232558	0	2	0.110169	0.134146	0.122158	0.122158	0.0169542	0	0	0	0	0	0	0	0	0	0	0	0	0	0	0	0	0	0
74783836	G	A	7-74783836-G-A	1	0.184783	0.184783	0.184783	0.184783	0	1	0.184783	0.184783	0.184783	0.184783	0	0	0	0	0	0	0	0	0	0	0	0	0	0	0	0	0	0	0	0	0	0	0	0	0
74783838	C	A	7-74783838-C-A	2	0.149425	0.188679	0.169052	0.169052	0.0277567	0	0	0	0	0	0	0	0	0	0	0	0	2	0.149425	0.188679	0.169052	0.169052	0.0277567	0	0	0	0	0	0	0	0	0	0	0	0
74783840	G	C	7-74783840-G-C	2502	0.0947368	0.876543	0.582278	0.559837	0.130797	659	0.0947368	0.8125	0.479452	0.473314	0.137193	328	0.241758	0.847059	0.61064	0.58767	0.112343	505	0.301205	0.876543	0.65	0.63363	0.0850567	522	0.223529	0.80597	0.564404	0.552189	0.124848	488	0.223684	0.828571	0.620127	0.589791	0.111934
74783845	G	A	7-74783845-G-A	5	0.117647	0.168675	0.15	0.14413	0.0191623	5	0.117647	0.168675	0.15	0.14413	0.0191623	0	0	0	0	0	0	0	0	0	0	0	0	0	0	0	0	0	0	0	0	0	0	0	0
74783847	G	A	7-74783847-G-A	1	0.191176	0.191176	0.191176	0.191176	0	0	0	0	0	0	0	0	0	0	0	0	0	0	0	0	0	0	0	1	0.191176	0.191176	0.191176	0.191176	0	0	0	0	0	0	0
74783869	G	C	7-74783869-G-C	29	0.0978261	0.253165	0.168539	0.165624	0.0405312	28	0.0978261	0.253165	0.169796	0.166263	0.0411258	1	0.147727	0.147727	0.147727	0.147727	0	0	0	0	0	0	0	0	0	0	0	0	0	0	0	0	0	0	0
74783880	C	G	7-74783880-C-G	1	0.0891089	0.0891089	0.0891089	0.0891089	0	1	0.0891089	0.0891089	0.0891089	0.0891089	0	0	0	0	0	0	0	0	0	0	0	0	0	0	0	0	0	0	0	0	0	0	0	0	0
74783881	A	G	7-74783881-A-G	5	0.105263	0.229167	0.168539	0.174022	0.0484203	0	0	0	0	0	0	0	0	0	0	0	0	0	0	0	0	0	0	0	0	0	0	0	0	5	0.105263	0.229167	0.168539	0.174022	0.0484203
74783915	T	C	7-74783915-T-C	1	0.128571	0.128571	0.128571	0.128571	0	1	0.128571	0.128571	0.128571	0.128571	0	0	0	0	0	0	0	0	0	0	0	0	0	0	0	0	0	0	0	0	0	0	0	0	0
74783945	G	A	7-74783945-G-A	49	0.103093	0.385827	0.166667	0.16977	0.0476293	0	0	0	0	0	0	1	0.1875	0.1875	0.1875	0.1875	0	42	0.103093	0.385827	0.166667	0.17064	0.0508455	4	0.133929	0.184615	0.152025	0.155649	0.0235138	2	0.164179	0.17757	0.170875	0.170875	0.00946886
74783948	G	A	7-74783948-G-A	1	0.171171	0.171171	0.171171	0.171171	0	0	0	0	0	0	0	0	0	0	0	0	0	1	0.171171	0.171171	0.171171	0.171171	0	0	0	0	0	0	0	0	0	0	0	0	0
74783949	G	A	7-74783949-G-A	1	0.223214	0.223214	0.223214	0.223214	0	0	0	0	0	0	0	0	0	0	0	0	0	0	0	0	0	0	0	0	0	0	0	0	0	1	0.223214	0.223214	0.223214	0.223214	0
74783950	C	T	7-74783950-C-T	1	0.122642	0.122642	0.122642	0.122642	0	1	0.122642	0.122642	0.122642	0.122642	0	0	0	0	0	0	0	0	0	0	0	0	0	0	0	0	0	0	0	0	0	0	0	0	0
74783988	G	C	7-74783988-G-C	1	0.148515	0.148515	0.148515	0.148515	0	0	0	0	0	0	0	0	0	0	0	0	0	1	0.148515	0.148515	0.148515	0.148515	0	0	0	0	0	0	0	0	0	0	0	0	0
74783992	T	C	7-74783992-T-C	1	0.114035	0.114035	0.114035	0.114035	0	0	0	0	0	0	0	1	0.114035	0.114035	0.114035	0.114035	0	0	0	0	0	0	0	0	0	0	0	0	0	0	0	0	0	0	0
74784012	C	A	7-74784012-C-A	1	0.255556	0.255556	0.255556	0.255556	0	1	0.255556	0.255556	0.255556	0.255556	0	0	0	0	0	0	0	0	0	0	0	0	0	0	0	0	0	0	0	0	0	0	0	0	0
74784031	G	T	7-74784031-G-T	7	0.145833	0.221239	0.189189	0.186156	0.0258427	0	0	0	0	0	0	6	0.145833	0.221239	0.18066	0.182014	0.0256376	0	0	0	0	0	0	0	0	0	0	0	0	1	0.211009	0.211009	0.211009	0.211009	0
74784054	T	A	7-74784054-T-A	1	0.17284	0.17284	0.17284	0.17284	0	0	0	0	0	0	0	0	0	0	0	0	0	1	0.17284	0.17284	0.17284	0.17284	0	0	0	0	0	0	0	0	0	0	0	0	0
74784064	A	T	7-74784064-A-T	1	0.161017	0.161017	0.161017	0.161017	0	1	0.161017	0.161017	0.161017	0.161017	0	0	0	0	0	0	0	0	0	0	0	0	0	0	0	0	0	0	0	0	0	0	0	0	0
74784085	T	C	7-74784085-T-C	1	0.267327	0.267327	0.267327	0.267327	0	1	0.267327	0.267327	0.267327	0.267327	0	0	0	0	0	0	0	0	0	0	0	0	0	0	0	0	0	0	0	0	0	0	0	0	0
74784088	A	T	7-74784088-A-T	1	0.166667	0.166667	0.166667	0.166667	0	0	0	0	0	0	0	0	0	0	0	0	0	1	0.166667	0.166667	0.166667	0.166667	0	0	0	0	0	0	0	0	0	0	0	0	0
74784109	C	T	7-74784109-C-T	2458	0.0810811	0.611111	0.314516	0.298232	0.0847167	654	0.0843373	0.611111	0.319173	0.310311	0.0894967	323	0.0819672	0.508621	0.31405	0.297206	0.0779258	505	0.0923077	0.583333	0.323232	0.314868	0.0671379	504	0.0857143	0.578431	0.301656	0.277989	0.0906962	472	0.0810811	0.583333	0.309307	0.286015	0.0865254
74784117	C	T	7-74784117-C-T	9	0.100671	0.230769	0.185841	0.171231	0.0473512	0	0	0	0	0	0	1	0.209091	0.209091	0.209091	0.209091	0	0	0	0	0	0	0	4	0.100671	0.215385	0.127164	0.142596	0.0543862	4	0.15534	0.230769	0.187748	0.190401	0.0309851
74784118	G	A	7-74784118-G-A	1	0.180851	0.180851	0.180851	0.180851	0	0	0	0	0	0	0	0	0	0	0	0	0	0	0	0	0	0	0	0	0	0	0	0	0	1	0.180851	0.180851	0.180851	0.180851	0
74784125	C	G	7-74784125-C-G	1	0.186275	0.186275	0.186275	0.186275	0	1	0.186275	0.186275	0.186275	0.186275	0	0	0	0	0	0	0	0	0	0	0	0	0	0	0	0	0	0	0	0	0	0	0	0	0
74784133	G	A	7-74784133-G-A	6	0.137615	0.231481	0.203339	0.190388	0.0407187	0	0	0	0	0	0	0	0	0	0	0	0	6	0.137615	0.231481	0.203339	0.190388	0.0407187	0	0	0	0	0	0	0	0	0	0	0	0
74784173	C	T	7-74784173-C-T	1	0.130435	0.130435	0.130435	0.130435	0	0	0	0	0	0	0	0	0	0	0	0	0	0	0	0	0	0	0	1	0.130435	0.130435	0.130435	0.130435	0	0	0	0	0	0	0
74784190	A	G,C	7-74784190-A-G,C	2503	0.376238	0.911111	0.673913	0.669349	0.0601358	661	0.376238	0.853659	0.669903	0.661657	0.0661658	328	0.433962	0.803571	0.673577	0.668596	0.0568303	505	0.431818	0.849057	0.676471	0.675333	0.0533833	521	0.425532	0.911111	0.674797	0.669327	0.0639159	488	0.488372	0.854545	0.67861	0.674105	0.0550053
74784194	G	C,T	7-74784194-G-C,T	1	0.184211	0.184211	0.184211	0.184211	0	1	0.184211	0.184211	0.184211	0.184211	0	0	0	0	0	0	0	0	0	0	0	0	0	0	0	0	0	0	0	0	0	0	0	0	0
74784210	T	C	7-74784210-T-C	11	0.1125	0.365591	0.166667	0.182144	0.0728582	0	0	0	0	0	0	2	0.137255	0.23913	0.188193	0.188193	0.0720369	7	0.12	0.365591	0.166667	0.18751	0.0840333	2	0.1125	0.202128	0.157314	0.157314	0.0633763	0	0	0	0	0	0
74784217	C	A	7-74784217-C-A	1	0.208333	0.208333	0.208333	0.208333	0	0	0	0	0	0	0	0	0	0	0	0	0	0	0	0	0	0	0	1	0.208333	0.208333	0.208333	0.208333	0	0	0	0	0	0	0
74784243	T	C	7-74784243-T-C	1	0.193878	0.193878	0.193878	0.193878	0	0	0	0	0	0	0	0	0	0	0	0	0	0	0	0	0	0	0	0	0	0	0	0	0	1	0.193878	0.193878	0.193878	0.193878	0
74784257	T	C	7-74784257-T-C	1	0.211111	0.211111	0.211111	0.211111	0	1	0.211111	0.211111	0.211111	0.211111	0	0	0	0	0	0	0	0	0	0	0	0	0	0	0	0	0	0	0	0	0	0	0	0	0
74784266	G	C	7-74784266-G-C	1	0.162162	0.162162	0.162162	0.162162	0	1	0.162162	0.162162	0.162162	0.162162	0	0	0	0	0	0	0	0	0	0	0	0	0	0	0	0	0	0	0	0	0	0	0	0	0
74784275	A	G	7-74784275-A-G	2	0.146552	0.203125	0.174838	0.174838	0.0400033	2	0.146552	0.203125	0.174838	0.174838	0.0400033	0	0	0	0	0	0	0	0	0	0	0	0	0	0	0	0	0	0	0	0	0	0	0	0
74784283	C	T	7-74784283-C-T	1	0.176471	0.176471	0.176471	0.176471	0	0	0	0	0	0	0	1	0.176471	0.176471	0.176471	0.176471	0	0	0	0	0	0	0	0	0	0	0	0	0	0	0	0	0	0	0
74784315	T	C	7-74784315-T-C	2504	0.114583	0.618182	0.338913	0.343457	0.0599892	661	0.114583	0.618182	0.342105	0.346571	0.0686707	328	0.214953	0.56	0.344262	0.34537	0.056876	505	0.155172	0.574468	0.341463	0.342045	0.0516559	522	0.191489	0.595506	0.334475	0.342163	0.0623946	488	0.169014	0.557522	0.333333	0.340801	0.0545907
74784329	G	T	7-74784329-G-T	1	0.1	0.1	0.1	0.1	0	1	0.1	0.1	0.1	0.1	0	0	0	0	0	0	0	0	0	0	0	0	0	0	0	0	0	0	0	0	0	0	0	0	0
74784346	G	T	7-74784346-G-T	1	0.253165	0.253165	0.253165	0.253165	0	1	0.253165	0.253165	0.253165	0.253165	0	0	0	0	0	0	0	0	0	0	0	0	0	0	0	0	0	0	0	0	0	0	0	0	0
74784380	A	G	7-74784380-A-G	4	0.104348	0.225	0.146141	0.155408	0.0504761	4	0.104348	0.225	0.146141	0.155408	0.0504761	0	0	0	0	0	0	0	0	0	0	0	0	0	0	0	0	0	0	0	0	0	0	0	0
74784384	T	G	7-74784384-T-G	1	0.198347	0.198347	0.198347	0.198347	0	0	0	0	0	0	0	0	0	0	0	0	0	1	0.198347	0.198347	0.198347	0.198347	0	0	0	0	0	0	0	0	0	0	0	0	0
74784388	G	A	7-74784388-G-A	1	0.177083	0.177083	0.177083	0.177083	0	0	0	0	0	0	0	0	0	0	0	0	0	1	0.177083	0.177083	0.177083	0.177083	0	0	0	0	0	0	0	0	0	0	0	0	0
74784398	C	G	7-74784398-C-G	1	0.22973	0.22973	0.22973	0.22973	0	0	0	0	0	0	0	0	0	0	0	0	0	0	0	0	0	0	0	0	0	0	0	0	0	1	0.22973	0.22973	0.22973	0.22973	0
74784404	A	G	7-74784404-A-G	1	0.179487	0.179487	0.179487	0.179487	0	0	0	0	0	0	0	0	0	0	0	0	0	0	0	0	0	0	0	1	0.179487	0.179487	0.179487	0.179487	0	0	0	0	0	0	0
74784405	T	G	7-74784405-T-G	1	0.152941	0.152941	0.152941	0.152941	0	0	0	0	0	0	0	0	0	0	0	0	0	1	0.152941	0.152941	0.152941	0.152941	0	0	0	0	0	0	0	0	0	0	0	0	0
74784421	T	G	7-74784421-T-G	2	0.208791	0.223881	0.216336	0.216336	0.0106698	0	0	0	0	0	0	0	0	0	0	0	0	2	0.208791	0.223881	0.216336	0.216336	0.0106698	0	0	0	0	0	0	0	0	0	0	0	0
74784433	T	C	7-74784433-T-C	1	0.19469	0.19469	0.19469	0.19469	0	1	0.19469	0.19469	0.19469	0.19469	0	0	0	0	0	0	0	0	0	0	0	0	0	0	0	0	0	0	0	0	0	0	0	0	0
74784435	G	T	7-74784435-G-T	11	0.0823529	0.113636	0.0963855	0.0968164	0.0120254	2	0.0841121	0.0963855	0.0902488	0.0902488	0.0086786	1	0.113636	0.113636	0.113636	0.113636	0	4	0.0823529	0.111111	0.099218	0.097975	0.0136354	2	0.0833333	0.107843	0.0955882	0.0955882	0.017331	2	0.0862069	0.101562	0.0938847	0.0938847	0.0108581
74784443	GTC	G	7-74784443-GTC-G	2	0.116883	0.126316	0.121599	0.121599	0.00666991	0	0	0	0	0	0	1	0.126316	0.126316	0.126316	0.126316	0	1	0.116883	0.116883	0.116883	0.116883	0	0	0	0	0	0	0	0	0	0	0	0	0
74784447	G	T	7-74784447-G-T	1	0.138889	0.138889	0.138889	0.138889	0	0	0	0	0	0	0	1	0.138889	0.138889	0.138889	0.138889	0	0	0	0	0	0	0	0	0	0	0	0	0	0	0	0	0	0	0
74784471	C	T	7-74784471-C-T	3	0.148148	0.178947	0.152778	0.159958	0.0166076	0	0	0	0	0	0	0	0	0	0	0	0	3	0.148148	0.178947	0.152778	0.159958	0.0166076	0	0	0	0	0	0	0	0	0	0	0	0
74784478	G	A	7-74784478-G-A	2	0.148936	0.204301	0.176619	0.176619	0.0391489	0	0	0	0	0	0	0	0	0	0	0	0	0	0	0	0	0	0	0	0	0	0	0	0	2	0.148936	0.204301	0.176619	0.176619	0.0391489
74784480	A	G	7-74784480-A-G	1	0.134831	0.134831	0.134831	0.134831	0	0	0	0	0	0	0	0	0	0	0	0	0	1	0.134831	0.134831	0.134831	0.134831	0	0	0	0	0	0	0	0	0	0	0	0	0
74784481	AT	A	7-74784481-AT-A	1	0.1875	0.1875	0.1875	0.1875	0	0	0	0	0	0	0	1	0.1875	0.1875	0.1875	0.1875	0	0	0	0	0	0	0	0	0	0	0	0	0	0	0	0	0	0	0
74784484	TCAGCTCACTGCAACC	T	7-74784484-TCAGCTCACTGCAACC-T	1	0.172131	0.172131	0.172131	0.172131	0	0	0	0	0	0	0	1	0.172131	0.172131	0.172131	0.172131	0	0	0	0	0	0	0	0	0	0	0	0	0	0	0	0	0	0	0
74784504	C	T	7-74784504-C-T	2	0.214286	0.225	0.219643	0.219643	0.00757614	0	0	0	0	0	0	0	0	0	0	0	0	1	0.225	0.225	0.225	0.225	0	0	0	0	0	0	0	1	0.214286	0.214286	0.214286	0.214286	0
74784539	C	G	7-74784539-C-G	1	0.164948	0.164948	0.164948	0.164948	0	0	0	0	0	0	0	0	0	0	0	0	0	0	0	0	0	0	0	1	0.164948	0.164948	0.164948	0.164948	0	0	0	0	0	0	0
74784540	C	T	7-74784540-C-T	3	0.150794	0.188235	0.154639	0.164556	0.0205968	2	0.150794	0.188235	0.169514	0.169514	0.0264752	1	0.154639	0.154639	0.154639	0.154639	0	0	0	0	0	0	0	0	0	0	0	0	0	0	0	0	0	0	0
74784546	A	G	7-74784546-A-G	1	0.17094	0.17094	0.17094	0.17094	0	1	0.17094	0.17094	0.17094	0.17094	0	0	0	0	0	0	0	0	0	0	0	0	0	0	0	0	0	0	0	0	0	0	0	0	0
74784553	A	G,T,C	7-74784553-A-G,T,C	2501	0.0947368	0.634615	0.333333	0.33723	0.0569798	660	0.0947368	0.53719	0.329948	0.33319	0.0591846	328	0.220183	0.619835	0.336634	0.340144	0.0574681	503	0.16	0.558824	0.335938	0.334748	0.0508351	522	0.175926	0.634615	0.337549	0.342597	0.0611446	488	0.165414	0.594203	0.333333	0.337553	0.0545954
74784557	C	T	7-74784557-C-T	1	0.216495	0.216495	0.216495	0.216495	0	0	0	0	0	0	0	0	0	0	0	0	0	0	0	0	0	0	0	1	0.216495	0.216495	0.216495	0.216495	0	0	0	0	0	0	0
74784573	C	T	7-74784573-C-T	2	0.169014	0.178571	0.173793	0.173793	0.00675806	0	0	0	0	0	0	0	0	0	0	0	0	0	0	0	0	0	0	2	0.169014	0.178571	0.173793	0.173793	0.00675806	0	0	0	0	0	0
74784574	G	A	7-74784574-G-A	3	0.14876	0.178571	0.173913	0.167082	0.0160367	0	0	0	0	0	0	0	0	0	0	0	0	1	0.178571	0.178571	0.178571	0.178571	0	2	0.14876	0.173913	0.161337	0.161337	0.0177857	0	0	0	0	0	0
74784577	A	G	7-74784577-A-G	1	0.130435	0.130435	0.130435	0.130435	0	0	0	0	0	0	0	0	0	0	0	0	0	1	0.130435	0.130435	0.130435	0.130435	0	0	0	0	0	0	0	0	0	0	0	0	0
74784583	AT	A	7-74784583-AT-A	1	0.148148	0.148148	0.148148	0.148148	0	1	0.148148	0.148148	0.148148	0.148148	0	0	0	0	0	0	0	0	0	0	0	0	0	0	0	0	0	0	0	0	0	0	0	0	0
74784593	T	G	7-74784593-T-G	1	0.136364	0.136364	0.136364	0.136364	0	1	0.136364	0.136364	0.136364	0.136364	0	0	0	0	0	0	0	0	0	0	0	0	0	0	0	0	0	0	0	0	0	0	0	0	0
74784614	C	T	7-74784614-C-T	1	0.092437	0.092437	0.092437	0.092437	0	1	0.092437	0.092437	0.092437	0.092437	0	0	0	0	0	0	0	0	0	0	0	0	0	0	0	0	0	0	0	0	0	0	0	0	0
74784616	C	G	7-74784616-C-G	1	0.215054	0.215054	0.215054	0.215054	0	1	0.215054	0.215054	0.215054	0.215054	0	0	0	0	0	0	0	0	0	0	0	0	0	0	0	0	0	0	0	0	0	0	0	0	0
74784629	G	C	7-74784629-G-C	1	0.159722	0.159722	0.159722	0.159722	0	0	0	0	0	0	0	0	0	0	0	0	0	0	0	0	0	0	0	0	0	0	0	0	0	1	0.159722	0.159722	0.159722	0.159722	0
74784638	G	A	7-74784638-G-A	1	0.105263	0.105263	0.105263	0.105263	0	0	0	0	0	0	0	0	0	0	0	0	0	1	0.105263	0.105263	0.105263	0.105263	0	0	0	0	0	0	0	0	0	0	0	0	0
74784653	G	A	7-74784653-G-A	1	0.153061	0.153061	0.153061	0.153061	0	0	0	0	0	0	0	1	0.153061	0.153061	0.153061	0.153061	0	0	0	0	0	0	0	0	0	0	0	0	0	0	0	0	0	0	0
74784654	G	A	7-74784654-G-A	1	0.131148	0.131148	0.131148	0.131148	0	1	0.131148	0.131148	0.131148	0.131148	0	0	0	0	0	0	0	0	0	0	0	0	0	0	0	0	0	0	0	0	0	0	0	0	0
74784655	T	C	7-74784655-T-C	1	0.196721	0.196721	0.196721	0.196721	0	0	0	0	0	0	0	0	0	0	0	0	0	0	0	0	0	0	0	0	0	0	0	0	0	1	0.196721	0.196721	0.196721	0.196721	0
74784660	C	T	7-74784660-C-T	1	0.191667	0.191667	0.191667	0.191667	0	0	0	0	0	0	0	0	0	0	0	0	0	1	0.191667	0.191667	0.191667	0.191667	0	0	0	0	0	0	0	0	0	0	0	0	0
74784661	G	A	7-74784661-G-A	6	0.110169	0.198347	0.140736	0.143677	0.030322	0	0	0	0	0	0	1	0.198347	0.198347	0.198347	0.198347	0	3	0.110169	0.142857	0.122951	0.125326	0.0164727	0	0	0	0	0	0	2	0.138614	0.149123	0.143868	0.143868	0.00743095
74784665	G	A	7-74784665-G-A	1	0.16129	0.16129	0.16129	0.16129	0	0	0	0	0	0	0	0	0	0	0	0	0	0	0	0	0	0	0	0	0	0	0	0	0	1	0.16129	0.16129	0.16129	0.16129	0
74784666	C	T	7-74784666-C-T	1	0.117647	0.117647	0.117647	0.117647	0	0	0	0	0	0	0	0	0	0	0	0	0	0	0	0	0	0	0	1	0.117647	0.117647	0.117647	0.117647	0	0	0	0	0	0	0
74784667	C	G	7-74784667-C-G	2503	0.103659	0.672414	0.336364	0.342704	0.0582397	660	0.103659	0.672414	0.336207	0.345104	0.0703763	328	0.166667	0.580357	0.341463	0.343786	0.0563294	505	0.165217	0.594595	0.336449	0.339661	0.0496293	522	0.136752	0.603175	0.333333	0.342875	0.0573391	488	0.205357	0.543478	0.338404	0.341694	0.0500769
74784670	G	C	7-74784670-G-C	1	0.135593	0.135593	0.135593	0.135593	0	1	0.135593	0.135593	0.135593	0.135593	0	0	0	0	0	0	0	0	0	0	0	0	0	0	0	0	0	0	0	0	0	0	0	0	0
74784692	ACAGGTGGGAAC	A	7-74784692-ACAGGTGGGAAC-A	1600	0.0803571	0.448	0.169492	0.200608	0.0799919	259	0.0857143	0.419048	0.158333	0.174305	0.0644091	242	0.0813953	0.413462	0.164738	0.197183	0.0811894	301	0.0803571	0.448	0.165468	0.192412	0.078208	422	0.0842105	0.438202	0.175573	0.209613	0.0835086	376	0.0826446	0.431034	0.188325	0.217384	0.0809846
74784709	T	C	7-74784709-T-C	2504	0.317073	0.914286	0.663414	0.665332	0.0595581	661	0.317073	0.914286	0.663462	0.663817	0.0676134	328	0.555556	0.883721	0.661017	0.665219	0.0554056	505	0.437086	0.87395	0.66443	0.66402	0.0518727	522	0.430769	0.884615	0.662019	0.666927	0.0613668	488	0.403101	0.886179	0.66129	0.667111	0.0561253
74784711	C	A	7-74784711-C-A	1	0.107143	0.107143	0.107143	0.107143	0	0	0	0	0	0	0	0	0	0	0	0	0	1	0.107143	0.107143	0.107143	0.107143	0	0	0	0	0	0	0	0	0	0	0	0	0
74784721	G	T	7-74784721-G-T	32	0.092437	0.350746	0.158167	0.162402	0.0474244	32	0.092437	0.350746	0.158167	0.162402	0.0474244	0	0	0	0	0	0	0	0	0	0	0	0	0	0	0	0	0	0	0	0	0	0	0	0
74784725	A	G	7-74784725-A-G	1	0.16	0.16	0.16	0.16	0	0	0	0	0	0	0	0	0	0	0	0	0	0	0	0	0	0	0	1	0.16	0.16	0.16	0.16	0	0	0	0	0	0	0
74784728	G	A	7-74784728-G-A	1	0.169355	0.169355	0.169355	0.169355	0	0	0	0	0	0	0	1	0.169355	0.169355	0.169355	0.169355	0	0	0	0	0	0	0	0	0	0	0	0	0	0	0	0	0	0	0
74784736	A	C	7-74784736-A-C	19	0.0916031	0.294737	0.167832	0.172969	0.0472795	19	0.0916031	0.294737	0.167832	0.172969	0.0472795	0	0	0	0	0	0	0	0	0	0	0	0	0	0	0	0	0	0	0	0	0	0	0	0
74784750	C	T	7-74784750-C-T	1	0.211009	0.211009	0.211009	0.211009	0	0	0	0	0	0	0	0	0	0	0	0	0	0	0	0	0	0	0	0	0	0	0	0	0	1	0.211009	0.211009	0.211009	0.211009	0
74784753	C	T	7-74784753-C-T	15	0.11811	0.252336	0.166667	0.164118	0.0345411	15	0.11811	0.252336	0.166667	0.164118	0.0345411	0	0	0	0	0	0	0	0	0	0	0	0	0	0	0	0	0	0	0	0	0	0	0	0
74784756	C	T	7-74784756-C-T	1	0.163793	0.163793	0.163793	0.163793	0	1	0.163793	0.163793	0.163793	0.163793	0	0	0	0	0	0	0	0	0	0	0	0	0	0	0	0	0	0	0	0	0	0	0	0	0
74784763	G	A	7-74784763-G-A	1	0.11236	0.11236	0.11236	0.11236	0	0	0	0	0	0	0	0	0	0	0	0	0	1	0.11236	0.11236	0.11236	0.11236	0	0	0	0	0	0	0	0	0	0	0	0	0
74784765	CAGTT	C	7-74784765-CAGTT-C	1	0.126214	0.126214	0.126214	0.126214	0	0	0	0	0	0	0	0	0	0	0	0	0	1	0.126214	0.126214	0.126214	0.126214	0	0	0	0	0	0	0	0	0	0	0	0	0
74784804	C	T	7-74784804-C-T	1	0.19403	0.19403	0.19403	0.19403	0	0	0	0	0	0	0	0	0	0	0	0	0	0	0	0	0	0	0	0	0	0	0	0	0	1	0.19403	0.19403	0.19403	0.19403	0
74784815	C	G	7-74784815-C-G	2503	0.101562	0.697842	0.340136	0.347102	0.0621897	660	0.101562	0.697842	0.3444	0.356393	0.0794207	328	0.196078	0.589474	0.341939	0.346167	0.054116	505	0.176	0.530303	0.338583	0.342056	0.0467936	522	0.166667	0.619048	0.336592	0.343662	0.0608247	488	0.204724	0.590551	0.340426	0.344064	0.0545725
74784825	C	T	7-74784825-C-T	1	0.178862	0.178862	0.178862	0.178862	0	0	0	0	0	0	0	1	0.178862	0.178862	0.178862	0.178862	0	0	0	0	0	0	0	0	0	0	0	0	0	0	0	0	0	0	0
74784830	C	G	7-74784830-C-G	1	0.156863	0.156863	0.156863	0.156863	0	0	0	0	0	0	0	0	0	0	0	0	0	1	0.156863	0.156863	0.156863	0.156863	0	0	0	0	0	0	0	0	0	0	0	0	0
74784838	T	G	7-74784838-T-G	3	0.108911	0.136752	0.122807	0.122823	0.0139206	2	0.108911	0.136752	0.122832	0.122832	0.0196867	0	0	0	0	0	0	0	0	0	0	0	0	1	0.122807	0.122807	0.122807	0.122807	0	0	0	0	0	0	0
74784852	T	G	7-74784852-T-G	1	0.0879121	0.0879121	0.0879121	0.0879121	0	1	0.0879121	0.0879121	0.0879121	0.0879121	0	0	0	0	0	0	0	0	0	0	0	0	0	0	0	0	0	0	0	0	0	0	0	0	0
74784864	C	A	7-74784864-C-A	2	0.14557	0.2	0.172785	0.172785	0.0384881	2	0.14557	0.2	0.172785	0.172785	0.0384881	0	0	0	0	0	0	0	0	0	0	0	0	0	0	0	0	0	0	0	0	0	0	0	0
74784870	T	A	7-74784870-T-A	1	0.0879121	0.0879121	0.0879121	0.0879121	0	1	0.0879121	0.0879121	0.0879121	0.0879121	0	0	0	0	0	0	0	0	0	0	0	0	0	0	0	0	0	0	0	0	0	0	0	0	0
74784871	C	T	7-74784871-C-T	2	0.155556	0.169231	0.162393	0.162393	0.00966984	0	0	0	0	0	0	0	0	0	0	0	0	2	0.155556	0.169231	0.162393	0.162393	0.00966984	0	0	0	0	0	0	0	0	0	0	0	0
74784872	G	A	7-74784872-G-A	1	0.170068	0.170068	0.170068	0.170068	0	0	0	0	0	0	0	0	0	0	0	0	0	1	0.170068	0.170068	0.170068	0.170068	0	0	0	0	0	0	0	0	0	0	0	0	0
74784876	T	C	7-74784876-T-C	2	0.132743	0.147826	0.140285	0.140285	0.0106651	0	0	0	0	0	0	0	0	0	0	0	0	2	0.132743	0.147826	0.140285	0.140285	0.0106651	0	0	0	0	0	0	0	0	0	0	0	0
74784878	G	A	7-74784878-G-A	567	0.0816327	0.503937	0.173554	0.185351	0.0632405	123	0.0873016	0.44186	0.174242	0.180461	0.0524169	71	0.09375	0.406504	0.179487	0.185357	0.0650047	41	0.108527	0.229508	0.163462	0.162863	0.0277843	190	0.0816327	0.503937	0.173582	0.19277	0.0722351	142	0.0948276	0.443548	0.173927	0.186151	0.0642114
74784881	T	A	7-74784881-T-A	14	0.119048	0.211382	0.164004	0.168698	0.0272951	0	0	0	0	0	0	2	0.16129	0.166667	0.163978	0.163978	0.00380165	0	0	0	0	0	0	9	0.119048	0.211382	0.165217	0.174358	0.0295143	3	0.129771	0.188034	0.146789	0.154865	0.0299594
74784905	A	G	7-74784905-A-G	3	0.135593	0.176923	0.172414	0.161643	0.0226725	0	0	0	0	0	0	0	0	0	0	0	0	3	0.135593	0.176923	0.172414	0.161643	0.0226725	0	0	0	0	0	0	0	0	0	0	0	0
74784906	A	T	7-74784906-A-T	1	0.178571	0.178571	0.178571	0.178571	0	1	0.178571	0.178571	0.178571	0.178571	0	0	0	0	0	0	0	0	0	0	0	0	0	0	0	0	0	0	0	0	0	0	0	0	0
74784917	T	C	7-74784917-T-C	4	0.107143	0.173653	0.147917	0.144157	0.0287827	4	0.107143	0.173653	0.147917	0.144157	0.0287827	0	0	0	0	0	0	0	0	0	0	0	0	0	0	0	0	0	0	0	0	0	0	0	0
74784945	A	G	7-74784945-A-G	1	0.181034	0.181034	0.181034	0.181034	0	1	0.181034	0.181034	0.181034	0.181034	0	0	0	0	0	0	0	0	0	0	0	0	0	0	0	0	0	0	0	0	0	0	0	0	0
74784952	C	T	7-74784952-C-T	11	0.0991736	0.247788	0.140625	0.149244	0.0438216	10	0.1	0.247788	0.141208	0.154251	0.0427468	1	0.0991736	0.0991736	0.0991736	0.0991736	0	0	0	0	0	0	0	0	0	0	0	0	0	0	0	0	0	0	0
74784965	G	T	7-74784965-G-T	1	0.181208	0.181208	0.181208	0.181208	0	1	0.181208	0.181208	0.181208	0.181208	0	0	0	0	0	0	0	0	0	0	0	0	0	0	0	0	0	0	0	0	0	0	0	0	0
74784972	C	T	7-74784972-C-T	79	0.0857143	0.288288	0.160584	0.161643	0.0373969	76	0.0857143	0.288288	0.160481	0.161502	0.037433	2	0.122137	0.210938	0.166537	0.166537	0.0627912	0	0	0	0	0	0	0	0	0	0	0	0	1	0.162602	0.162602	0.162602	0.162602	0
74784982	G	A	7-74784982-G-A	2	0.158879	0.17037	0.164624	0.164624	0.00812598	0	0	0	0	0	0	0	0	0	0	0	0	2	0.158879	0.17037	0.164624	0.164624	0.00812598	0	0	0	0	0	0	0	0	0	0	0	0
74784986	G	A	7-74784986-G-A	1	0.131783	0.131783	0.131783	0.131783	0	1	0.131783	0.131783	0.131783	0.131783	0	0	0	0	0	0	0	0	0	0	0	0	0	0	0	0	0	0	0	0	0	0	0	0	0
74784998	C	T	7-74784998-C-T	1	0.182927	0.182927	0.182927	0.182927	0	0	0	0	0	0	0	0	0	0	0	0	0	0	0	0	0	0	0	0	0	0	0	0	0	1	0.182927	0.182927	0.182927	0.182927	0
74785001	G	A	7-74785001-G-A	1	0.19469	0.19469	0.19469	0.19469	0	0	0	0	0	0	0	0	0	0	0	0	0	0	0	0	0	0	0	1	0.19469	0.19469	0.19469	0.19469	0	0	0	0	0	0	0
74785014	G	A	7-74785014-G-A	1	0.205357	0.205357	0.205357	0.205357	0	0	0	0	0	0	0	0	0	0	0	0	0	0	0	0	0	0	0	1	0.205357	0.205357	0.205357	0.205357	0	0	0	0	0	0	0
74785024	G	A	7-74785024-G-A	1	0.132353	0.132353	0.132353	0.132353	0	1	0.132353	0.132353	0.132353	0.132353	0	0	0	0	0	0	0	0	0	0	0	0	0	0	0	0	0	0	0	0	0	0	0	0	0
74785038	C	A,G	7-74785038-C-A,G	1	0.178862	0.178862	0.178862	0.178862	0	1	0.178862	0.178862	0.178862	0.178862	0	0	0	0	0	0	0	0	0	0	0	0	0	0	0	0	0	0	0	0	0	0	0	0	0
74785047	G	C	7-74785047-G-C	73	0.097561	0.335878	0.180233	0.176597	0.0389531	72	0.097561	0.335878	0.180667	0.176923	0.0391263	1	0.153153	0.153153	0.153153	0.153153	0	0	0	0	0	0	0	0	0	0	0	0	0	0	0	0	0	0	0
74785049	G	C	7-74785049-G-C	57	0.0869565	0.236842	0.16	0.161521	0.0339232	0	0	0	0	0	0	0	0	0	0	0	0	56	0.101695	0.236842	0.160292	0.162853	0.0326927	0	0	0	0	0	0	1	0.0869565	0.0869565	0.0869565	0.0869565	0
74785057	T	C,G	7-74785057-T-C,G	467	0.0888889	0.396226	0.168224	0.181103	0.056865	115	0.0956522	0.396226	0.169492	0.177701	0.0529089	66	0.115044	0.373016	0.166174	0.179603	0.0547231	14	0.0943396	0.196262	0.161297	0.155454	0.0307784	179	0.0967742	0.385542	0.172131	0.191536	0.0645282	93	0.0888889	0.372881	0.166667	0.170157	0.0464254
74785060	G	A	7-74785060-G-A	1	0.141791	0.141791	0.141791	0.141791	0	0	0	0	0	0	0	0	0	0	0	0	0	0	0	0	0	0	0	0	0	0	0	0	0	1	0.141791	0.141791	0.141791	0.141791	0
74785062	C	T	7-74785062-C-T	1	0.129032	0.129032	0.129032	0.129032	0	0	0	0	0	0	0	1	0.129032	0.129032	0.129032	0.129032	0	0	0	0	0	0	0	0	0	0	0	0	0	0	0	0	0	0	0
74785085	G	A	7-74785085-G-A	1	0.127119	0.127119	0.127119	0.127119	0	0	0	0	0	0	0	0	0	0	0	0	0	0	0	0	0	0	0	1	0.127119	0.127119	0.127119	0.127119	0	0	0	0	0	0	0
74785092	C	G	7-74785092-C-G	676	0.0833333	0.50365	0.181068	0.208695	0.0824858	496	0.09	0.50365	0.187735	0.222375	0.0886693	44	0.0833333	0.298387	0.169524	0.164141	0.0387206	42	0.113043	0.365079	0.16601	0.174193	0.0457667	69	0.0847458	0.368	0.163043	0.169663	0.0434313	25	0.121739	0.363636	0.171642	0.181388	0.0533451
74785098	C	T	7-74785098-C-T	1	0.142857	0.142857	0.142857	0.142857	0	0	0	0	0	0	0	0	0	0	0	0	0	0	0	0	0	0	0	1	0.142857	0.142857	0.142857	0.142857	0	0	0	0	0	0	0
74785099	G	A	7-74785099-G-A	31	0.106557	0.25	0.158879	0.170191	0.0431387	29	0.112	0.25	0.158879	0.172017	0.0429155	0	0	0	0	0	0	0	0	0	0	0	0	0	0	0	0	0	0	2	0.106557	0.180851	0.143704	0.143704	0.0525336
74785106	G	A	7-74785106-G-A	1	0.142857	0.142857	0.142857	0.142857	0	0	0	0	0	0	0	0	0	0	0	0	0	0	0	0	0	0	0	0	0	0	0	0	0	1	0.142857	0.142857	0.142857	0.142857	0
74785126	C	T	7-74785126-C-T	5	0.111111	0.216981	0.155556	0.156437	0.0400908	5	0.111111	0.216981	0.155556	0.156437	0.0400908	0	0	0	0	0	0	0	0	0	0	0	0	0	0	0	0	0	0	0	0	0	0	0	0
74785127	G	A	7-74785127-G-A	2	0.104651	0.181818	0.143235	0.143235	0.0545653	1	0.181818	0.181818	0.181818	0.181818	0	0	0	0	0	0	0	0	0	0	0	0	0	0	0	0	0	0	0	1	0.104651	0.104651	0.104651	0.104651	0
74785133	C	A	7-74785133-C-A	2	0.131579	0.155039	0.143309	0.143309	0.0165886	0	0	0	0	0	0	2	0.131579	0.155039	0.143309	0.143309	0.0165886	0	0	0	0	0	0	0	0	0	0	0	0	0	0	0	0	0	0
74785136	G	C	7-74785136-G-C	79	0.0833333	0.364486	0.166667	0.17229	0.0513949	10	0.113821	0.222222	0.173913	0.170632	0.0361228	8	0.0873016	0.179688	0.155939	0.153565	0.0300007	49	0.0833333	0.364486	0.166667	0.174649	0.0597894	0	0	0	0	0	0	12	0.133333	0.242991	0.17761	0.176526	0.0344812
74785155	G	GTGCTC	7-74785155-G-GTGCTC	1	0.204724	0.204724	0.204724	0.204724	0	0	0	0	0	0	0	0	0	0	0	0	0	0	0	0	0	0	0	1	0.204724	0.204724	0.204724	0.204724	0	0	0	0	0	0	0
74785170	G	C	7-74785170-G-C	2	0.161017	0.171875	0.166446	0.166446	0.0076778	2	0.161017	0.171875	0.166446	0.166446	0.0076778	0	0	0	0	0	0	0	0	0	0	0	0	0	0	0	0	0	0	0	0	0	0	0	0
74785181	G	A	7-74785181-G-A	1	0.132743	0.132743	0.132743	0.132743	0	0	0	0	0	0	0	0	0	0	0	0	0	0	0	0	0	0	0	0	0	0	0	0	0	1	0.132743	0.132743	0.132743	0.132743	0
74785189	A	T	7-74785189-A-T	1	0.165414	0.165414	0.165414	0.165414	0	0	0	0	0	0	0	0	0	0	0	0	0	1	0.165414	0.165414	0.165414	0.165414	0	0	0	0	0	0	0	0	0	0	0	0	0
74785192	C	T	7-74785192-C-T	3	0.169811	0.418182	0.226891	0.271628	0.130089	0	0	0	0	0	0	0	0	0	0	0	0	0	0	0	0	0	0	0	0	0	0	0	0	3	0.169811	0.418182	0.226891	0.271628	0.130089
74785195	C	T	7-74785195-C-T	4	0.15534	0.173554	0.160835	0.162641	0.00788614	0	0	0	0	0	0	1	0.15534	0.15534	0.15534	0.15534	0	3	0.158879	0.173554	0.162791	0.165074	0.00759945	0	0	0	0	0	0	0	0	0	0	0	0
74785196	G	A	7-74785196-G-A	4	0.150442	0.208333	0.170516	0.174952	0.024859	0	0	0	0	0	0	0	0	0	0	0	0	0	0	0	0	0	0	0	0	0	0	0	0	4	0.150442	0.208333	0.170516	0.174952	0.024859
74785228	C	T	7-74785228-C-T	4	0.144	0.186992	0.153482	0.159489	0.0190347	0	0	0	0	0	0	0	0	0	0	0	0	0	0	0	0	0	0	0	0	0	0	0	0	4	0.144	0.186992	0.153482	0.159489	0.0190347
74785236	C	T	7-74785236-C-T	1	0.198347	0.198347	0.198347	0.198347	0	1	0.198347	0.198347	0.198347	0.198347	0	0	0	0	0	0	0	0	0	0	0	0	0	0	0	0	0	0	0	0	0	0	0	0	0
74785241	C	A	7-74785241-C-A	7	0.140845	0.205128	0.158273	0.162205	0.021291	0	0	0	0	0	0	0	0	0	0	0	0	0	0	0	0	0	0	0	0	0	0	0	0	7	0.140845	0.205128	0.158273	0.162205	0.021291
74785243	C	T	7-74785243-C-T	5	0.135593	0.22807	0.175439	0.183481	0.0382178	0	0	0	0	0	0	0	0	0	0	0	0	5	0.135593	0.22807	0.175439	0.183481	0.0382178	0	0	0	0	0	0	0	0	0	0	0	0
74785244	G	A	7-74785244-G-A	5	0.12037	0.1875	0.155738	0.149947	0.0280299	5	0.12037	0.1875	0.155738	0.149947	0.0280299	0	0	0	0	0	0	0	0	0	0	0	0	0	0	0	0	0	0	0	0	0	0	0	0
74785264	C	A	7-74785264-C-A	2475	0.0869565	0.50495	0.321429	0.30721	0.0734621	634	0.0884354	0.50495	0.302395	0.279513	0.0888369	328	0.0909091	0.470199	0.327486	0.318252	0.0662198	504	0.109244	0.465347	0.322447	0.313602	0.0672074	521	0.0869565	0.475728	0.325397	0.311863	0.070167	488	0.121739	0.45614	0.327728	0.324201	0.0534361
74785282	C	T	7-74785282-C-T	19	0.138614	0.294737	0.176471	0.187585	0.040892	19	0.138614	0.294737	0.176471	0.187585	0.040892	0	0	0	0	0	0	0	0	0	0	0	0	0	0	0	0	0	0	0	0	0	0	0	0
74785283	G	A	7-74785283-G-A	17	0.106557	0.26087	0.172932	0.180117	0.0392446	0	0	0	0	0	0	0	0	0	0	0	0	1	0.161616	0.161616	0.161616	0.161616	0	0	0	0	0	0	0	16	0.106557	0.26087	0.173243	0.181274	0.0402315
74785285	C	T	7-74785285-C-T	1	0.123967	0.123967	0.123967	0.123967	0	0	0	0	0	0	0	1	0.123967	0.123967	0.123967	0.123967	0	0	0	0	0	0	0	0	0	0	0	0	0	0	0	0	0	0	0
74785312	C	T	7-74785312-C-T	1	0.157025	0.157025	0.157025	0.157025	0	0	0	0	0	0	0	0	0	0	0	0	0	0	0	0	0	0	0	0	0	0	0	0	0	1	0.157025	0.157025	0.157025	0.157025	0
74785333	C	T	7-74785333-C-T	1	0.211538	0.211538	0.211538	0.211538	0	1	0.211538	0.211538	0.211538	0.211538	0	0	0	0	0	0	0	0	0	0	0	0	0	0	0	0	0	0	0	0	0	0	0	0	0
74785354	C	T	7-74785354-C-T	54	0.0825688	0.305085	0.162696	0.165019	0.0404306	52	0.0825688	0.305085	0.163028	0.166781	0.0400487	2	0.103774	0.134615	0.119194	0.119194	0.0218084	0	0	0	0	0	0	0	0	0	0	0	0	0	0	0	0	0	0
74785356	G	A	7-74785356-G-A	1	0.139344	0.139344	0.139344	0.139344	0	0	0	0	0	0	0	0	0	0	0	0	0	1	0.139344	0.139344	0.139344	0.139344	0	0	0	0	0	0	0	0	0	0	0	0	0
74785358	G	T	7-74785358-G-T	1	0.130435	0.130435	0.130435	0.130435	0	0	0	0	0	0	0	1	0.130435	0.130435	0.130435	0.130435	0	0	0	0	0	0	0	0	0	0	0	0	0	0	0	0	0	0	0
74785366	G	A	7-74785366-G-A	1	0.163265	0.163265	0.163265	0.163265	0	0	0	0	0	0	0	0	0	0	0	0	0	0	0	0	0	0	0	1	0.163265	0.163265	0.163265	0.163265	0	0	0	0	0	0	0
74785372	G	T	7-74785372-G-T	1	0.171171	0.171171	0.171171	0.171171	0	0	0	0	0	0	0	1	0.171171	0.171171	0.171171	0.171171	0	0	0	0	0	0	0	0	0	0	0	0	0	0	0	0	0	0	0
74785382	G	T	7-74785382-G-T	1	0.132743	0.132743	0.132743	0.132743	0	0	0	0	0	0	0	0	0	0	0	0	0	1	0.132743	0.132743	0.132743	0.132743	0	0	0	0	0	0	0	0	0	0	0	0	0
74785386	C	T	7-74785386-C-T	1	0.177083	0.177083	0.177083	0.177083	0	0	0	0	0	0	0	0	0	0	0	0	0	0	0	0	0	0	0	1	0.177083	0.177083	0.177083	0.177083	0	0	0	0	0	0	0
74785389	G	C	7-74785389-G-C	1	0.122642	0.122642	0.122642	0.122642	0	0	0	0	0	0	0	0	0	0	0	0	0	0	0	0	0	0	0	0	0	0	0	0	0	1	0.122642	0.122642	0.122642	0.122642	0
74785432	T	A	7-74785432-T-A	1	0.168142	0.168142	0.168142	0.168142	0	0	0	0	0	0	0	0	0	0	0	0	0	1	0.168142	0.168142	0.168142	0.168142	0	0	0	0	0	0	0	0	0	0	0	0	0
74785444	G	A	7-74785444-G-A	1	0.193878	0.193878	0.193878	0.193878	0	0	0	0	0	0	0	0	0	0	0	0	0	0	0	0	0	0	0	1	0.193878	0.193878	0.193878	0.193878	0	0	0	0	0	0	0
74785449	A	G	7-74785449-A-G	2504	0.308271	1	0.666667	0.662089	0.0600645	661	0.308271	1	0.664122	0.661128	0.0738067	328	0.45283	0.789474	0.666667	0.662342	0.0525997	505	0.393617	0.881481	0.666667	0.66636	0.0525256	522	0.376471	0.794118	0.663715	0.659408	0.0574304	488	0.380531	0.825397	0.663717	0.661667	0.0537617
74785450	A	G	7-74785450-A-G	1	0.181034	0.181034	0.181034	0.181034	0	0	0	0	0	0	0	0	0	0	0	0	0	0	0	0	0	0	0	0	0	0	0	0	0	1	0.181034	0.181034	0.181034	0.181034	0
74785466	C	T	7-74785466-C-T	2	0.121495	0.201681	0.161588	0.161588	0.0566996	0	0	0	0	0	0	0	0	0	0	0	0	0	0	0	0	0	0	2	0.121495	0.201681	0.161588	0.161588	0.0566996	0	0	0	0	0	0
74785516	T	G	7-74785516-T-G	1	0.169014	0.169014	0.169014	0.169014	0	0	0	0	0	0	0	0	0	0	0	0	0	1	0.169014	0.169014	0.169014	0.169014	0	0	0	0	0	0	0	0	0	0	0	0	0
74785526	G	A	7-74785526-G-A	1	0.178947	0.178947	0.178947	0.178947	0	0	0	0	0	0	0	0	0	0	0	0	0	0	0	0	0	0	0	0	0	0	0	0	0	1	0.178947	0.178947	0.178947	0.178947	0
74785534	C	T	7-74785534-C-T	1	0.111111	0.111111	0.111111	0.111111	0	0	0	0	0	0	0	1	0.111111	0.111111	0.111111	0.111111	0	0	0	0	0	0	0	0	0	0	0	0	0	0	0	0	0	0	0
74785535	C	T	7-74785535-C-T	1	0.161616	0.161616	0.161616	0.161616	0	0	0	0	0	0	0	0	0	0	0	0	0	0	0	0	0	0	0	1	0.161616	0.161616	0.161616	0.161616	0	0	0	0	0	0	0
74785536	C	T	7-74785536-C-T	1	0.21978	0.21978	0.21978	0.21978	0	1	0.21978	0.21978	0.21978	0.21978	0	0	0	0	0	0	0	0	0	0	0	0	0	0	0	0	0	0	0	0	0	0	0	0	0
74785546	T	C	7-74785546-T-C	5	0.118182	0.201754	0.159292	0.15868	0.0328933	5	0.118182	0.201754	0.159292	0.15868	0.0328933	0	0	0	0	0	0	0	0	0	0	0	0	0	0	0	0	0	0	0	0	0	0	0	0
74785572	T	C	7-74785572-T-C	2	0.133929	0.188525	0.161227	0.161227	0.0386052	2	0.133929	0.188525	0.161227	0.161227	0.0386052	0	0	0	0	0	0	0	0	0	0	0	0	0	0	0	0	0	0	0	0	0	0	0	0
74785582	T	C	7-74785582-T-C	1	0.138889	0.138889	0.138889	0.138889	0	0	0	0	0	0	0	0	0	0	0	0	0	0	0	0	0	0	0	0	0	0	0	0	0	1	0.138889	0.138889	0.138889	0.138889	0
74785588	T	C	7-74785588-T-C	12	0.113821	0.2	0.155652	0.160506	0.025462	0	0	0	0	0	0	0	0	0	0	0	0	12	0.113821	0.2	0.155652	0.160506	0.025462	0	0	0	0	0	0	0	0	0	0	0	0
74785599	C	A	7-74785599-C-A	2	0.133333	0.134454	0.133894	0.133894	0.000792277	0	0	0	0	0	0	0	0	0	0	0	0	0	0	0	0	0	0	0	0	0	0	0	0	2	0.133333	0.134454	0.133894	0.133894	0.000792277
74785602	G	A	7-74785602-G-A	1	0.157407	0.157407	0.157407	0.157407	0	0	0	0	0	0	0	0	0	0	0	0	0	1	0.157407	0.157407	0.157407	0.157407	0	0	0	0	0	0	0	0	0	0	0	0	0
74785608	C	T	7-74785608-C-T	1	0.138298	0.138298	0.138298	0.138298	0	1	0.138298	0.138298	0.138298	0.138298	0	0	0	0	0	0	0	0	0	0	0	0	0	0	0	0	0	0	0	0	0	0	0	0	0
74785609	G	A	7-74785609-G-A	6	0.122642	0.201754	0.17519	0.168262	0.0309158	0	0	0	0	0	0	2	0.122642	0.172414	0.147528	0.147528	0.0351943	0	0	0	0	0	0	2	0.140351	0.194444	0.167398	0.167398	0.0382499	2	0.177966	0.201754	0.18986	0.18986	0.0168209
74785612	A	G	7-74785612-A-G	48	0.0909091	0.384	0.161554	0.170948	0.0484991	48	0.0909091	0.384	0.161554	0.170948	0.0484991	0	0	0	0	0	0	0	0	0	0	0	0	0	0	0	0	0	0	0	0	0	0	0	0
74785617	T	C	7-74785617-T-C	2504	0.338843	1	0.672897	0.667662	0.0605751	661	0.338843	1	0.675	0.666077	0.0738241	328	0.469565	0.785714	0.672418	0.667274	0.0540404	505	0.492063	0.837398	0.669903	0.671595	0.0502893	522	0.431373	0.827586	0.672647	0.665197	0.0590128	488	0.420561	0.875	0.673772	0.668636	0.0560548
74785640	T	C	7-74785640-T-C	1	0.222222	0.222222	0.222222	0.222222	0	1	0.222222	0.222222	0.222222	0.222222	0	0	0	0	0	0	0	0	0	0	0	0	0	0	0	0	0	0	0	0	0	0	0	0	0
74785641	G	T	7-74785641-G-T	72	0.0963855	0.420455	0.176263	0.183192	0.053214	69	0.0963855	0.420455	0.175439	0.181733	0.0537273	3	0.193878	0.243243	0.213115	0.216745	0.0248823	0	0	0	0	0	0	0	0	0	0	0	0	0	0	0	0	0	0
74785652	A	G	7-74785652-A-G	2504	0.118182	1	0.407965	0.435509	0.130268	661	0.141593	1	0.52459	0.525965	0.138461	328	0.153846	0.741935	0.372583	0.404435	0.111953	505	0.118182	0.75	0.348837	0.366252	0.0872937	522	0.126437	0.788136	0.42265	0.434603	0.119103	488	0.126214	0.777778	0.367214	0.406509	0.110388
74785664	T	C	7-74785664-T-C	2504	0.329787	1	0.673469	0.668709	0.0612098	661	0.329787	1	0.672131	0.666398	0.074813	328	0.460526	0.794643	0.673469	0.669749	0.0551405	505	0.521739	0.841121	0.674419	0.672553	0.0497403	522	0.428571	0.837209	0.672566	0.667512	0.0606161	488	0.425743	0.861314	0.674428	0.668442	0.0557972
74785665	G	A	7-74785665-G-A	2	0.159091	0.18	0.169545	0.169545	0.014785	0	0	0	0	0	0	0	0	0	0	0	0	2	0.159091	0.18	0.169545	0.169545	0.014785	0	0	0	0	0	0	0	0	0	0	0	0
74785680	C	T	7-74785680-C-T	2	0.205357	0.267857	0.236607	0.236607	0.0441942	0	0	0	0	0	0	0	0	0	0	0	0	2	0.205357	0.267857	0.236607	0.236607	0.0441942	0	0	0	0	0	0	0	0	0	0	0	0
74785681	G	A	7-74785681-G-A	1	0.178571	0.178571	0.178571	0.178571	0	0	0	0	0	0	0	0	0	0	0	0	0	0	0	0	0	0	0	0	0	0	0	0	0	1	0.178571	0.178571	0.178571	0.178571	0
74785708	C	A	7-74785708-C-A	2	0.179856	0.196429	0.188142	0.188142	0.0117185	0	0	0	0	0	0	0	0	0	0	0	0	2	0.179856	0.196429	0.188142	0.188142	0.0117185	0	0	0	0	0	0	0	0	0	0	0	0
74785727	A	C	7-74785727-A-C	1	0.115789	0.115789	0.115789	0.115789	0	1	0.115789	0.115789	0.115789	0.115789	0	0	0	0	0	0	0	0	0	0	0	0	0	0	0	0	0	0	0	0	0	0	0	0	0
74785730	A	G	7-74785730-A-G	3	0.0843373	0.210526	0.198113	0.164326	0.0695494	0	0	0	0	0	0	0	0	0	0	0	0	0	0	0	0	0	0	3	0.0843373	0.210526	0.198113	0.164326	0.0695494	0	0	0	0	0	0
74785740	G	A	7-74785740-G-A	1	0.150943	0.150943	0.150943	0.150943	0	0	0	0	0	0	0	1	0.150943	0.150943	0.150943	0.150943	0	0	0	0	0	0	0	0	0	0	0	0	0	0	0	0	0	0	0
74785741	G	A	7-74785741-G-A	1	0.123894	0.123894	0.123894	0.123894	0	0	0	0	0	0	0	1	0.123894	0.123894	0.123894	0.123894	0	0	0	0	0	0	0	0	0	0	0	0	0	0	0	0	0	0	0
74785746	G	T	7-74785746-G-T	2504	0.329897	0.895349	0.669492	0.665491	0.0596068	661	0.329897	0.895349	0.666667	0.660187	0.0678287	328	0.428571	0.825	0.666667	0.665617	0.055506	505	0.468354	0.885714	0.669492	0.672641	0.0552442	522	0.411111	0.807339	0.670455	0.665104	0.0578586	488	0.4	0.803922	0.669857	0.665605	0.0559107
74785747	G	T	7-74785747-G-T	4	0.113208	0.235849	0.168421	0.171475	0.0509227	4	0.113208	0.235849	0.168421	0.171475	0.0509227	0	0	0	0	0	0	0	0	0	0	0	0	0	0	0	0	0	0	0	0	0	0	0	0
74785748	T	G	7-74785748-T-G	74	0.101124	0.294737	0.164004	0.167876	0.0424398	71	0.101124	0.28866	0.162791	0.165693	0.0402247	3	0.155556	0.294737	0.208333	0.219542	0.0702644	0	0	0	0	0	0	0	0	0	0	0	0	0	0	0	0	0	0
74785755	A	G	7-74785755-A-G	1	0.154762	0.154762	0.154762	0.154762	0	0	0	0	0	0	0	0	0	0	0	0	0	0	0	0	0	0	0	0	0	0	0	0	0	1	0.154762	0.154762	0.154762	0.154762	0
74785757	C	G	7-74785757-C-G	1	0.172043	0.172043	0.172043	0.172043	0	1	0.172043	0.172043	0.172043	0.172043	0	0	0	0	0	0	0	0	0	0	0	0	0	0	0	0	0	0	0	0	0	0	0	0	0
74785767	C	T	7-74785767-C-T	1	0.149123	0.149123	0.149123	0.149123	0	1	0.149123	0.149123	0.149123	0.149123	0	0	0	0	0	0	0	0	0	0	0	0	0	0	0	0	0	0	0	0	0	0	0	0	0
74785775	C	A,T	7-74785775-C-A,T	1	0.178571	0.178571	0.178571	0.178571	0	1	0.178571	0.178571	0.178571	0.178571	0	0	0	0	0	0	0	0	0	0	0	0	0	0	0	0	0	0	0	0	0	0	0	0	0
74785776	G	A,C	7-74785776-G-A,C	2	0.166667	0.183099	0.174883	0.174883	0.0116191	1	0.166667	0.166667	0.166667	0.166667	0	0	0	0	0	0	0	0	0	0	0	0	0	0	0	0	0	0	0	1	0.183099	0.183099	0.183099	0.183099	0
74785798	A	G	7-74785798-A-G	2504	0.328571	0.909091	0.657003	0.653342	0.0629921	661	0.328571	0.909091	0.658228	0.64815	0.0703098	328	0.405941	0.817073	0.656641	0.653873	0.0605028	505	0.4375	0.850575	0.656566	0.657101	0.0556576	522	0.409091	0.8	0.658537	0.654451	0.0615416	488	0.355769	0.833333	0.653846	0.654941	0.0626386
74785808	G	A	7-74785808-G-A	3	0.164557	0.204545	0.184211	0.184438	0.0199952	1	0.164557	0.164557	0.164557	0.164557	0	0	0	0	0	0	0	2	0.184211	0.204545	0.194378	0.194378	0.014379	0	0	0	0	0	0	0	0	0	0	0	0
74785810	G	T	7-74785810-G-T	1	0.184783	0.184783	0.184783	0.184783	0	0	0	0	0	0	0	0	0	0	0	0	0	1	0.184783	0.184783	0.184783	0.184783	0	0	0	0	0	0	0	0	0	0	0	0	0
74785815	G	A	7-74785815-G-A	1	0.16	0.16	0.16	0.16	0	0	0	0	0	0	0	0	0	0	0	0	0	1	0.16	0.16	0.16	0.16	0	0	0	0	0	0	0	0	0	0	0	0	0
74785822	G	A	7-74785822-G-A	2504	0.318182	0.891566	0.653399	0.648702	0.0649287	661	0.318182	0.891566	0.653543	0.644998	0.0705741	328	0.382979	0.807018	0.649029	0.647358	0.0625477	505	0.43956	0.850575	0.655914	0.652998	0.0569803	522	0.389831	0.833333	0.653333	0.648536	0.0650299	488	0.329897	0.85	0.652778	0.650356	0.0660637
74785825	G	C	7-74785825-G-C	1	0.24	0.24	0.24	0.24	0	0	0	0	0	0	0	0	0	0	0	0	0	0	0	0	0	0	0	0	0	0	0	0	0	1	0.24	0.24	0.24	0.24	0
74785838	G	A	7-74785838-G-A	1	0.15	0.15	0.15	0.15	0	0	0	0	0	0	0	0	0	0	0	0	0	0	0	0	0	0	0	0	0	0	0	0	0	1	0.15	0.15	0.15	0.15	0
74785840	G	T	7-74785840-G-T	1	0.170732	0.170732	0.170732	0.170732	0	0	0	0	0	0	0	0	0	0	0	0	0	1	0.170732	0.170732	0.170732	0.170732	0	0	0	0	0	0	0	0	0	0	0	0	0
74785847	C	T	7-74785847-C-T	2	0.141176	0.15942	0.150298	0.150298	0.0129003	0	0	0	0	0	0	0	0	0	0	0	0	2	0.141176	0.15942	0.150298	0.150298	0.0129003	0	0	0	0	0	0	0	0	0	0	0	0
74785865	G	A	7-74785865-G-A	3	0.147059	0.178571	0.173333	0.166321	0.016886	3	0.147059	0.178571	0.173333	0.166321	0.016886	0	0	0	0	0	0	0	0	0	0	0	0	0	0	0	0	0	0	0	0	0	0	0	0
74785869	G	A	7-74785869-G-A	1	0.137931	0.137931	0.137931	0.137931	0	0	0	0	0	0	0	0	0	0	0	0	0	0	0	0	0	0	0	1	0.137931	0.137931	0.137931	0.137931	0	0	0	0	0	0	0
74785870	C	T	7-74785870-C-T	1	0.181818	0.181818	0.181818	0.181818	0	0	0	0	0	0	0	0	0	0	0	0	0	1	0.181818	0.181818	0.181818	0.181818	0	0	0	0	0	0	0	0	0	0	0	0	0
74785871	G	A	7-74785871-G-A	3	0.168675	0.236842	0.208333	0.204617	0.0342353	0	0	0	0	0	0	0	0	0	0	0	0	3	0.168675	0.236842	0.208333	0.204617	0.0342353	0	0	0	0	0	0	0	0	0	0	0	0
74785875	C	T	7-74785875-C-T	2	0.142857	0.159091	0.150974	0.150974	0.011479	2	0.142857	0.159091	0.150974	0.150974	0.011479	0	0	0	0	0	0	0	0	0	0	0	0	0	0	0	0	0	0	0	0	0	0	0	0
74785881	C	A	7-74785881-C-A	1	0.0819672	0.0819672	0.0819672	0.0819672	0	1	0.0819672	0.0819672	0.0819672	0.0819672	0	0	0	0	0	0	0	0	0	0	0	0	0	0	0	0	0	0	0	0	0	0	0	0	0
74785895	A	G	7-74785895-A-G	1	0.230769	0.230769	0.230769	0.230769	0	1	0.230769	0.230769	0.230769	0.230769	0	0	0	0	0	0	0	0	0	0	0	0	0	0	0	0	0	0	0	0	0	0	0	0	0
74785910	C	A	7-74785910-C-A	5	0.0833333	0.0909091	0.0860215	0.0862195	0.00317534	2	0.0833333	0.0909091	0.0871212	0.0871212	0.00535687	0	0	0	0	0	0	2	0.0860215	0.0875	0.0867608	0.0867608	0.00104545	1	0.0833333	0.0833333	0.0833333	0.0833333	0	0	0	0	0	0	0
74785914	C	A	7-74785914-C-A	5	0.0891089	0.166667	0.102564	0.11187	0.0312691	1	0.166667	0.166667	0.166667	0.166667	0	1	0.0891089	0.0891089	0.0891089	0.0891089	0	0	0	0	0	0	0	1	0.0957447	0.0957447	0.0957447	0.0957447	0	2	0.102564	0.105263	0.103914	0.103914	0.00190852
74785940	AGCTTTCTT	A	7-74785940-AGCTTTCTT-A	1	0.203252	0.203252	0.203252	0.203252	0	1	0.203252	0.203252	0.203252	0.203252	0	0	0	0	0	0	0	0	0	0	0	0	0	0	0	0	0	0	0	0	0	0	0	0	0
74785955	A	G	7-74785955-A-G	1	0.125	0.125	0.125	0.125	0	0	0	0	0	0	0	0	0	0	0	0	0	0	0	0	0	0	0	1	0.125	0.125	0.125	0.125	0	0	0	0	0	0	0
74785962	G	A	7-74785962-G-A	25	0.103774	0.22	0.166667	0.166359	0.0298844	25	0.103774	0.22	0.166667	0.166359	0.0298844	0	0	0	0	0	0	0	0	0	0	0	0	0	0	0	0	0	0	0	0	0	0	0	0
74785970	T	G	7-74785970-T-G	1	0.211111	0.211111	0.211111	0.211111	0	0	0	0	0	0	0	0	0	0	0	0	0	1	0.211111	0.211111	0.211111	0.211111	0	0	0	0	0	0	0	0	0	0	0	0	0
74785983	AAC	A	7-74785983-AAC-A	1	0.159574	0.159574	0.159574	0.159574	0	1	0.159574	0.159574	0.159574	0.159574	0	0	0	0	0	0	0	0	0	0	0	0	0	0	0	0	0	0	0	0	0	0	0	0	0
74785985	C	A	7-74785985-C-A	1	0.106383	0.106383	0.106383	0.106383	0	0	0	0	0	0	0	0	0	0	0	0	0	0	0	0	0	0	0	0	0	0	0	0	0	1	0.106383	0.106383	0.106383	0.106383	0
74786003	TG	T	7-74786003-TG-T	2	0.148515	0.166667	0.157591	0.157591	0.0128353	0	0	0	0	0	0	0	0	0	0	0	0	2	0.148515	0.166667	0.157591	0.157591	0.0128353	0	0	0	0	0	0	0	0	0	0	0	0
74786038	A	G	7-74786038-A-G	2	0.121212	0.189655	0.155434	0.155434	0.0483965	0	0	0	0	0	0	1	0.121212	0.121212	0.121212	0.121212	0	0	0	0	0	0	0	0	0	0	0	0	0	1	0.189655	0.189655	0.189655	0.189655	0
74786050	T	C	7-74786050-T-C	30	0.0891089	0.37234	0.162771	0.167864	0.0602479	27	0.0891089	0.37234	0.165138	0.172653	0.0609628	2	0.102564	0.165049	0.133806	0.133806	0.0441832	0	0	0	0	0	0	1	0.106667	0.106667	0.106667	0.106667	0	0	0	0	0	0	0
74786058	CCT	C	7-74786058-CCT-C	1	0.178218	0.178218	0.178218	0.178218	0	0	0	0	0	0	0	0	0	0	0	0	0	1	0.178218	0.178218	0.178218	0.178218	0	0	0	0	0	0	0	0	0	0	0	0	0
74786068	T	C	7-74786068-T-C	2	0.131868	0.13253	0.132199	0.132199	0.000468097	0	0	0	0	0	0	0	0	0	0	0	0	2	0.131868	0.13253	0.132199	0.132199	0.000468097	0	0	0	0	0	0	0	0	0	0	0	0
74786070	C	CA	7-74786070-C-CA	1	0.2125	0.2125	0.2125	0.2125	0	0	0	0	0	0	0	0	0	0	0	0	0	0	0	0	0	0	0	1	0.2125	0.2125	0.2125	0.2125	0	0	0	0	0	0	0
74786079	T	C	7-74786079-T-C	2	0.102564	0.162162	0.132363	0.132363	0.0421422	1	0.102564	0.102564	0.102564	0.102564	0	0	0	0	0	0	0	0	0	0	0	0	0	0	0	0	0	0	0	1	0.162162	0.162162	0.162162	0.162162	0
74786081	A	T	7-74786081-A-T	2184	0.0810811	0.655172	0.280431	0.264476	0.0976548	454	0.0824742	0.655172	0.189937	0.21938	0.0969524	311	0.0833333	0.518519	0.298701	0.274345	0.0984694	497	0.0884956	0.510204	0.317073	0.306748	0.0807831	461	0.0810811	0.48	0.263158	0.253752	0.0956684	461	0.0833333	0.527027	0.287671	0.267381	0.0956513
74786130	G	T	7-74786130-G-T	2	0.144231	0.144578	0.144405	0.144405	0.000245751	2	0.144231	0.144578	0.144405	0.144405	0.000245751	0	0	0	0	0	0	0	0	0	0	0	0	0	0	0	0	0	0	0	0	0	0	0	0
74786132	G	A	7-74786132-G-A	6	0.0967742	0.246377	0.128019	0.148412	0.0578281	6	0.0967742	0.246377	0.128019	0.148412	0.0578281	0	0	0	0	0	0	0	0	0	0	0	0	0	0	0	0	0	0	0	0	0	0	0	0
74786133	G	C	7-74786133-G-C	22	0.0821918	0.361111	0.15719	0.163146	0.0536407	22	0.0821918	0.361111	0.15719	0.163146	0.0536407	0	0	0	0	0	0	0	0	0	0	0	0	0	0	0	0	0	0	0	0	0	0	0	0
74786140	T	G	7-74786140-T-G	1	0.176471	0.176471	0.176471	0.176471	0	0	0	0	0	0	0	0	0	0	0	0	0	1	0.176471	0.176471	0.176471	0.176471	0	0	0	0	0	0	0	0	0	0	0	0	0
74786151	C	T	7-74786151-C-T	1	0.176471	0.176471	0.176471	0.176471	0	0	0	0	0	0	0	0	0	0	0	0	0	1	0.176471	0.176471	0.176471	0.176471	0	0	0	0	0	0	0	0	0	0	0	0	0
74786152	T	C	7-74786152-T-C	2	0.2	0.228346	0.214173	0.214173	0.020044	2	0.2	0.228346	0.214173	0.214173	0.020044	0	0	0	0	0	0	0	0	0	0	0	0	0	0	0	0	0	0	0	0	0	0	0	0
74786167	G	A	7-74786167-G-A	1	0.15873	0.15873	0.15873	0.15873	0	0	0	0	0	0	0	0	0	0	0	0	0	0	0	0	0	0	0	1	0.15873	0.15873	0.15873	0.15873	0	0	0	0	0	0	0
74786173	T	A	7-74786173-T-A	2464	0.0833333	0.694118	0.338028	0.324254	0.0924128	660	0.0857143	0.614035	0.343284	0.334073	0.0810417	322	0.0847458	0.540984	0.333333	0.323616	0.0912094	504	0.0952381	0.554054	0.347222	0.340351	0.0775793	505	0.0833333	0.694118	0.324324	0.306735	0.108592	473	0.0892857	0.6875	0.323944	0.312539	0.0992648
74786177	G	T	7-74786177-G-T	4	0.140845	0.211268	0.175743	0.1759	0.0372855	0	0	0	0	0	0	0	0	0	0	0	0	0	0	0	0	0	0	4	0.140845	0.211268	0.175743	0.1759	0.0372855	0	0	0	0	0	0
74786183	T	A	7-74786183-T-A	1	0.122807	0.122807	0.122807	0.122807	0	0	0	0	0	0	0	1	0.122807	0.122807	0.122807	0.122807	0	0	0	0	0	0	0	0	0	0	0	0	0	0	0	0	0	0	0
74786184	A	G	7-74786184-A-G	1	0.202899	0.202899	0.202899	0.202899	0	1	0.202899	0.202899	0.202899	0.202899	0	0	0	0	0	0	0	0	0	0	0	0	0	0	0	0	0	0	0	0	0	0	0	0	0
74786191	C	T	7-74786191-C-T	3	0.101695	0.148936	0.129032	0.126554	0.0237179	0	0	0	0	0	0	0	0	0	0	0	0	3	0.101695	0.148936	0.129032	0.126554	0.0237179	0	0	0	0	0	0	0	0	0	0	0	0
74786213	T	C	7-74786213-T-C	48	0.0821918	0.293103	0.150814	0.154845	0.0457922	45	0.0821918	0.293103	0.150943	0.154641	0.0451459	3	0.111111	0.234043	0.128571	0.157908	0.0665096	0	0	0	0	0	0	0	0	0	0	0	0	0	0	0	0	0	0
74786214	G	A	7-74786214-G-A	399	0.08	0.490566	0.166667	0.176857	0.0645956	197	0.08	0.441176	0.169811	0.180527	0.0700167	30	0.08	0.298246	0.165301	0.168483	0.0511446	38	0.0833333	0.490566	0.160998	0.171093	0.0669902	46	0.1	0.305556	0.160428	0.170282	0.0487792	88	0.0819672	0.42029	0.16382	0.177424	0.0627733
74786215	A	T	7-74786215-A-T	9	0.0862069	0.135593	0.105263	0.105134	0.0167287	1	0.135593	0.135593	0.135593	0.135593	0	2	0.0862069	0.0869565	0.0865817	0.0865817	0.000530065	3	0.105263	0.114754	0.111111	0.110376	0.00478797	2	0.103448	0.116667	0.110057	0.110057	0.00934681	1	0.0862069	0.0862069	0.0862069	0.0862069	0
74786227	C	G	7-74786227-C-G	1	0.220339	0.220339	0.220339	0.220339	0	0	0	0	0	0	0	0	0	0	0	0	0	1	0.220339	0.220339	0.220339	0.220339	0	0	0	0	0	0	0	0	0	0	0	0	0
74786228	C	T	7-74786228-C-T	1	0.117647	0.117647	0.117647	0.117647	0	0	0	0	0	0	0	0	0	0	0	0	0	0	0	0	0	0	0	1	0.117647	0.117647	0.117647	0.117647	0	0	0	0	0	0	0
74786230	G	T	7-74786230-G-T	11	0.08	0.140351	0.0877193	0.0995672	0.0210018	6	0.08	0.140351	0.113248	0.108648	0.0236529	1	0.0816327	0.0816327	0.0816327	0.0816327	0	1	0.0819672	0.0819672	0.0819672	0.0819672	0	3	0.0833333	0.108696	0.0877193	0.0932494	0.0135554	0	0	0	0	0	0
74786232	C	A	7-74786232-C-A	1	0.0819672	0.0819672	0.0819672	0.0819672	0	0	0	0	0	0	0	0	0	0	0	0	0	1	0.0819672	0.0819672	0.0819672	0.0819672	0	0	0	0	0	0	0	0	0	0	0	0	0
74786249	A	AC	7-74786249-A-AC	1	0.133333	0.133333	0.133333	0.133333	0	1	0.133333	0.133333	0.133333	0.133333	0	0	0	0	0	0	0	0	0	0	0	0	0	0	0	0	0	0	0	0	0	0	0	0	0
74786269	T	G	7-74786269-T-G	28	0.08	0.148649	0.0943561	0.0988188	0.0173584	12	0.08	0.135135	0.0899331	0.0989745	0.0198254	1	0.101449	0.101449	0.101449	0.101449	0	4	0.0823529	0.109756	0.088964	0.0925092	0.0127691	6	0.0886076	0.148649	0.104917	0.108597	0.0208939	5	0.0853659	0.0987654	0.09	0.0912322	0.00529223
74786313	T	C	7-74786313-T-C	111	0.0823529	0.41573	0.168317	0.171841	0.0501877	5	0.142857	0.41573	0.205607	0.233192	0.105742	17	0.1	0.25	0.163043	0.161979	0.0396378	2	0.139785	0.21875	0.179267	0.179267	0.0558367	33	0.103448	0.25641	0.170213	0.17014	0.0364657	54	0.0823529	0.333333	0.167749	0.170029	0.0515202
74786314	C	CT	7-74786314-C-CT	1	0.202532	0.202532	0.202532	0.202532	0	0	0	0	0	0	0	0	0	0	0	0	0	0	0	0	0	0	0	1	0.202532	0.202532	0.202532	0.202532	0	0	0	0	0	0	0
74786332	G	A	7-74786332-G-A	2	0.0882353	0.17757	0.132903	0.132903	0.0631692	2	0.0882353	0.17757	0.132903	0.132903	0.0631692	0	0	0	0	0	0	0	0	0	0	0	0	0	0	0	0	0	0	0	0	0	0	0	0
74786340	A	G	7-74786340-A-G	14	0.0824742	0.255319	0.190786	0.18146	0.054311	14	0.0824742	0.255319	0.190786	0.18146	0.054311	0	0	0	0	0	0	0	0	0	0	0	0	0	0	0	0	0	0	0	0	0	0	0	0
74786349	G	A	7-74786349-G-A	13	0.0862069	0.179688	0.136364	0.140325	0.0276082	13	0.0862069	0.179688	0.136364	0.140325	0.0276082	0	0	0	0	0	0	0	0	0	0	0	0	0	0	0	0	0	0	0	0	0	0	0	0
74786362	A	G	7-74786362-A-G	3	0.137255	0.207317	0.163462	0.169345	0.0353996	3	0.137255	0.207317	0.163462	0.169345	0.0353996	0	0	0	0	0	0	0	0	0	0	0	0	0	0	0	0	0	0	0	0	0	0	0	0
74786381	G	A	7-74786381-G-A	1	0.178218	0.178218	0.178218	0.178218	0	0	0	0	0	0	0	0	0	0	0	0	0	1	0.178218	0.178218	0.178218	0.178218	0	0	0	0	0	0	0	0	0	0	0	0	0
74786385	C	T	7-74786385-C-T	2	0.182482	0.196581	0.189531	0.189531	0.00996981	0	0	0	0	0	0	0	0	0	0	0	0	0	0	0	0	0	0	0	0	0	0	0	0	2	0.182482	0.196581	0.189531	0.189531	0.00996981
74786400	G	A	7-74786400-G-A	13	0.0943396	0.24	0.168142	0.171652	0.0468463	13	0.0943396	0.24	0.168142	0.171652	0.0468463	0	0	0	0	0	0	0	0	0	0	0	0	0	0	0	0	0	0	0	0	0	0	0	0
74786416	C	T	7-74786416-C-T	1	0.188679	0.188679	0.188679	0.188679	0	0	0	0	0	0	0	0	0	0	0	0	0	0	0	0	0	0	0	1	0.188679	0.188679	0.188679	0.188679	0	0	0	0	0	0	0
74786417	G	A,T	7-74786417-G-A,T	1	0.148148	0.148148	0.148148	0.148148	0	0	0	0	0	0	0	0	0	0	0	0	0	1	0.148148	0.148148	0.148148	0.148148	0	0	0	0	0	0	0	0	0	0	0	0	0
74786460	A	G	7-74786460-A-G	2504	0.315315	0.867257	0.653346	0.649582	0.0596672	661	0.315315	0.863636	0.648649	0.643257	0.0663327	328	0.431034	0.779528	0.656408	0.650375	0.0590061	505	0.419048	0.867257	0.66	0.656787	0.0538079	522	0.381443	0.865672	0.65198	0.648083	0.0601836	488	0.34	0.833333	0.655172	0.651766	0.0548638
74786477	C	T	7-74786477-C-T	2	0.169811	0.175926	0.172869	0.172869	0.00432368	1	0.175926	0.175926	0.175926	0.175926	0	0	0	0	0	0	0	1	0.169811	0.169811	0.169811	0.169811	0	0	0	0	0	0	0	0	0	0	0	0	0
74786478	G	A	7-74786478-G-A	3	0.117021	0.190476	0.172043	0.159847	0.038216	1	0.117021	0.117021	0.117021	0.117021	0	0	0	0	0	0	0	0	0	0	0	0	0	2	0.172043	0.190476	0.18126	0.18126	0.0130342	0	0	0	0	0	0
74786484	T	C	7-74786484-T-C	3	0.136842	0.212766	0.173228	0.174279	0.0379728	0	0	0	0	0	0	0	0	0	0	0	0	0	0	0	0	0	0	0	0	0	0	0	0	3	0.136842	0.212766	0.173228	0.174279	0.0379728
74786541	C	G	7-74786541-C-G	1	0.182796	0.182796	0.182796	0.182796	0	1	0.182796	0.182796	0.182796	0.182796	0	0	0	0	0	0	0	0	0	0	0	0	0	0	0	0	0	0	0	0	0	0	0	0	0
74786557	T	C	7-74786557-T-C	1	0.147541	0.147541	0.147541	0.147541	0	1	0.147541	0.147541	0.147541	0.147541	0	0	0	0	0	0	0	0	0	0	0	0	0	0	0	0	0	0	0	0	0	0	0	0	0
74786561	T	A	7-74786561-T-A	1	0.113208	0.113208	0.113208	0.113208	0	1	0.113208	0.113208	0.113208	0.113208	0	0	0	0	0	0	0	0	0	0	0	0	0	0	0	0	0	0	0	0	0	0	0	0	0
74786563	AT	A	7-74786563-AT-A	1	0.1125	0.1125	0.1125	0.1125	0	1	0.1125	0.1125	0.1125	0.1125	0	0	0	0	0	0	0	0	0	0	0	0	0	0	0	0	0	0	0	0	0	0	0	0	0
74786567	T	G	7-74786567-T-G	36	0.0934579	0.247312	0.16788	0.163198	0.0406607	35	0.0934579	0.247312	0.165217	0.16227	0.0408663	1	0.195652	0.195652	0.195652	0.195652	0	0	0	0	0	0	0	0	0	0	0	0	0	0	0	0	0	0	0
74786573	A	G	7-74786573-A-G	1	0.186047	0.186047	0.186047	0.186047	0	0	0	0	0	0	0	0	0	0	0	0	0	1	0.186047	0.186047	0.186047	0.186047	0	0	0	0	0	0	0	0	0	0	0	0	0
74786576	G	A	7-74786576-G-A	2	0.14	0.209302	0.174651	0.174651	0.0490041	2	0.14	0.209302	0.174651	0.174651	0.0490041	0	0	0	0	0	0	0	0	0	0	0	0	0	0	0	0	0	0	0	0	0	0	0	0
74786577	A	G	7-74786577-A-G	2504	0.303571	0.886598	0.657895	0.654057	0.0595003	661	0.303571	0.88	0.656	0.648913	0.0686561	328	0.361111	0.824742	0.653633	0.655354	0.0557811	505	0.405405	0.826531	0.66055	0.659213	0.0500065	522	0.389474	0.886598	0.6574	0.651549	0.0624198	488	0.412698	0.826389	0.661154	0.657498	0.0536561
74786578	TG	T	7-74786578-TG-T	1	0.157895	0.157895	0.157895	0.157895	0	0	0	0	0	0	0	0	0	0	0	0	0	1	0.157895	0.157895	0.157895	0.157895	0	0	0	0	0	0	0	0	0	0	0	0	0
74786588	C	T	7-74786588-C-T	15	0.113208	0.258065	0.157303	0.163244	0.0456631	0	0	0	0	0	0	0	0	0	0	0	0	0	0	0	0	0	0	0	0	0	0	0	0	15	0.113208	0.258065	0.157303	0.163244	0.0456631
74786597	CAA	C	7-74786597-CAA-C	2	0.148148	0.164835	0.156492	0.156492	0.0117995	0	0	0	0	0	0	2	0.148148	0.164835	0.156492	0.156492	0.0117995	0	0	0	0	0	0	0	0	0	0	0	0	0	0	0	0	0	0
74786623	C	T	7-74786623-C-T	1	0.0857143	0.0857143	0.0857143	0.0857143	0	1	0.0857143	0.0857143	0.0857143	0.0857143	0	0	0	0	0	0	0	0	0	0	0	0	0	0	0	0	0	0	0	0	0	0	0	0	0
74786625	A	C	7-74786625-A-C	1	0.21875	0.21875	0.21875	0.21875	0	0	0	0	0	0	0	0	0	0	0	0	0	0	0	0	0	0	0	0	0	0	0	0	0	1	0.21875	0.21875	0.21875	0.21875	0
74786630	T	C	7-74786630-T-C	1	0.104348	0.104348	0.104348	0.104348	0	0	0	0	0	0	0	0	0	0	0	0	0	1	0.104348	0.104348	0.104348	0.104348	0	0	0	0	0	0	0	0	0	0	0	0	0
74786636	T	C	7-74786636-T-C	9	0.141844	0.204545	0.154545	0.162867	0.0225738	9	0.141844	0.204545	0.154545	0.162867	0.0225738	0	0	0	0	0	0	0	0	0	0	0	0	0	0	0	0	0	0	0	0	0	0	0	0
74786637	GC	G	7-74786637-GC-G	1	0.182692	0.182692	0.182692	0.182692	0	1	0.182692	0.182692	0.182692	0.182692	0	0	0	0	0	0	0	0	0	0	0	0	0	0	0	0	0	0	0	0	0	0	0	0	0
74786646	T	A	7-74786646-T-A	2502	0.0944882	0.560284	0.328301	0.326313	0.0544414	659	0.0944882	0.560284	0.325203	0.320006	0.0702858	328	0.153846	0.482014	0.327586	0.325622	0.0470717	505	0.138211	0.5	0.330508	0.33006	0.0498543	522	0.162602	0.490196	0.330049	0.329284	0.0459291	488	0.133333	0.519231	0.329842	0.328238	0.0463431
74786653	G	T	7-74786653-G-T	1	0.139706	0.139706	0.139706	0.139706	0	0	0	0	0	0	0	0	0	0	0	0	0	0	0	0	0	0	0	0	0	0	0	0	0	1	0.139706	0.139706	0.139706	0.139706	0
74786654	C	T	7-74786654-C-T	2	0.118182	0.165138	0.14166	0.14166	0.0332028	2	0.118182	0.165138	0.14166	0.14166	0.0332028	0	0	0	0	0	0	0	0	0	0	0	0	0	0	0	0	0	0	0	0	0	0	0	0
74786679	C	A	7-74786679-C-A	2	0.138889	0.141593	0.140241	0.140241	0.00191204	2	0.138889	0.141593	0.140241	0.140241	0.00191204	0	0	0	0	0	0	0	0	0	0	0	0	0	0	0	0	0	0	0	0	0	0	0	0
74786699	G	A	7-74786699-G-A	1	0.188525	0.188525	0.188525	0.188525	0	1	0.188525	0.188525	0.188525	0.188525	0	0	0	0	0	0	0	0	0	0	0	0	0	0	0	0	0	0	0	0	0	0	0	0	0
74786733	C	T	7-74786733-C-T	1	0.141593	0.141593	0.141593	0.141593	0	1	0.141593	0.141593	0.141593	0.141593	0	0	0	0	0	0	0	0	0	0	0	0	0	0	0	0	0	0	0	0	0	0	0	0	0
74786734	G	A	7-74786734-G-A	4	0.129032	0.175926	0.151112	0.151796	0.0199447	0	0	0	0	0	0	0	0	0	0	0	0	4	0.129032	0.175926	0.151112	0.151796	0.0199447	0	0	0	0	0	0	0	0	0	0	0	0
74786787	C	T	7-74786787-C-T	1	0.188034	0.188034	0.188034	0.188034	0	0	0	0	0	0	0	0	0	0	0	0	0	0	0	0	0	0	0	0	0	0	0	0	0	1	0.188034	0.188034	0.188034	0.188034	0
74786788	G	A	7-74786788-G-A	7	0.134328	0.25	0.219048	0.197019	0.0437608	7	0.134328	0.25	0.219048	0.197019	0.0437608	0	0	0	0	0	0	0	0	0	0	0	0	0	0	0	0	0	0	0	0	0	0	0	0
74786791	C	T	7-74786791-C-T	1	0.103093	0.103093	0.103093	0.103093	0	0	0	0	0	0	0	0	0	0	0	0	0	0	0	0	0	0	0	1	0.103093	0.103093	0.103093	0.103093	0	0	0	0	0	0	0
74786807	T	C	7-74786807-T-C	1	0.136364	0.136364	0.136364	0.136364	0	0	0	0	0	0	0	0	0	0	0	0	0	1	0.136364	0.136364	0.136364	0.136364	0	0	0	0	0	0	0	0	0	0	0	0	0
74786809	T	A	7-74786809-T-A	1	0.145161	0.145161	0.145161	0.145161	0	0	0	0	0	0	0	1	0.145161	0.145161	0.145161	0.145161	0	0	0	0	0	0	0	0	0	0	0	0	0	0	0	0	0	0	0
74786852	C	T	7-74786852-C-T	5	0.152542	0.24	0.196581	0.195602	0.0366475	5	0.152542	0.24	0.196581	0.195602	0.0366475	0	0	0	0	0	0	0	0	0	0	0	0	0	0	0	0	0	0	0	0	0	0	0	0
74786858	C	G	7-74786858-C-G	1	0.148148	0.148148	0.148148	0.148148	0	0	0	0	0	0	0	1	0.148148	0.148148	0.148148	0.148148	0	0	0	0	0	0	0	0	0	0	0	0	0	0	0	0	0	0	0
74786942	T	C	7-74786942-T-C	1	0.139785	0.139785	0.139785	0.139785	0	1	0.139785	0.139785	0.139785	0.139785	0	0	0	0	0	0	0	0	0	0	0	0	0	0	0	0	0	0	0	0	0	0	0	0	0
74786960	TC	T	7-74786960-TC-T	1	0.153846	0.153846	0.153846	0.153846	0	0	0	0	0	0	0	0	0	0	0	0	0	1	0.153846	0.153846	0.153846	0.153846	0	0	0	0	0	0	0	0	0	0	0	0	0
74786994	T	G	7-74786994-T-G	670	0.0810811	0.542056	0.179816	0.205921	0.0828607	496	0.0810811	0.542056	0.19196	0.219919	0.0881585	44	0.0833333	0.36036	0.152083	0.161327	0.0532512	41	0.0967742	0.27451	0.161616	0.16721	0.0344608	69	0.10687	0.396694	0.157407	0.169545	0.0474783	20	0.105769	0.322148	0.153956	0.161741	0.0497328
74787027	C	T	7-74787027-C-T	1	0.168539	0.168539	0.168539	0.168539	0	0	0	0	0	0	0	0	0	0	0	0	0	0	0	0	0	0	0	0	0	0	0	0	0	1	0.168539	0.168539	0.168539	0.168539	0
74787029	A	C	7-74787029-A-C	2	0.122222	0.157407	0.139815	0.139815	0.0248797	0	0	0	0	0	0	0	0	0	0	0	0	0	0	0	0	0	0	2	0.122222	0.157407	0.139815	0.139815	0.0248797	0	0	0	0	0	0
74787032	C	T	7-74787032-C-T	26	0.0849057	0.242105	0.171288	0.16306	0.0368481	2	0.175439	0.242105	0.208772	0.208772	0.0471405	5	0.172932	0.19802	0.177778	0.181503	0.0103575	0	0	0	0	0	0	12	0.0849057	0.201835	0.133677	0.138878	0.0354194	7	0.148936	0.212121	0.177778	0.17828	0.0222664
74787045	A	C	7-74787045-A-C	1	0.141509	0.141509	0.141509	0.141509	0	0	0	0	0	0	0	0	0	0	0	0	0	1	0.141509	0.141509	0.141509	0.141509	0	0	0	0	0	0	0	0	0	0	0	0	0
74787052	G	T	7-74787052-G-T	3	0.168421	0.180851	0.170455	0.173242	0.00666743	0	0	0	0	0	0	2	0.168421	0.170455	0.169438	0.169438	0.0014379	0	0	0	0	0	0	1	0.180851	0.180851	0.180851	0.180851	0	0	0	0	0	0	0
74787060	C	G	7-74787060-C-G	1	0.169811	0.169811	0.169811	0.169811	0	1	0.169811	0.169811	0.169811	0.169811	0	0	0	0	0	0	0	0	0	0	0	0	0	0	0	0	0	0	0	0	0	0	0	0	0
74787077	C	T	7-74787077-C-T	3	0.146341	0.212121	0.186275	0.181579	0.0331403	0	0	0	0	0	0	1	0.146341	0.146341	0.146341	0.146341	0	0	0	0	0	0	0	2	0.186275	0.212121	0.199198	0.199198	0.0182764	0	0	0	0	0	0
74787081	C	T	7-74787081-C-T	19	0.139241	0.234783	0.170213	0.173603	0.0247905	19	0.139241	0.234783	0.170213	0.173603	0.0247905	0	0	0	0	0	0	0	0	0	0	0	0	0	0	0	0	0	0	0	0	0	0	0	0
74787085	G	A	7-74787085-G-A	1	0.180952	0.180952	0.180952	0.180952	0	0	0	0	0	0	0	0	0	0	0	0	0	0	0	0	0	0	0	0	0	0	0	0	0	1	0.180952	0.180952	0.180952	0.180952	0
74787091	A	G	7-74787091-A-G	1	0.151786	0.151786	0.151786	0.151786	0	0	0	0	0	0	0	0	0	0	0	0	0	1	0.151786	0.151786	0.151786	0.151786	0	0	0	0	0	0	0	0	0	0	0	0	0
74787127	G	A	7-74787127-G-A	1	0.0980392	0.0980392	0.0980392	0.0980392	0	0	0	0	0	0	0	0	0	0	0	0	0	0	0	0	0	0	0	1	0.0980392	0.0980392	0.0980392	0.0980392	0	0	0	0	0	0	0
74787134	A	C	7-74787134-A-C	1	0.0970874	0.0970874	0.0970874	0.0970874	0	0	0	0	0	0	0	1	0.0970874	0.0970874	0.0970874	0.0970874	0	0	0	0	0	0	0	0	0	0	0	0	0	0	0	0	0	0	0
74787135	C	A	7-74787135-C-A	6	0.09	0.258824	0.141101	0.146552	0.0606153	6	0.09	0.258824	0.141101	0.146552	0.0606153	0	0	0	0	0	0	0	0	0	0	0	0	0	0	0	0	0	0	0	0	0	0	0	0
74787136	C	G	7-74787136-C-G	1	0.21	0.21	0.21	0.21	0	1	0.21	0.21	0.21	0.21	0	0	0	0	0	0	0	0	0	0	0	0	0	0	0	0	0	0	0	0	0	0	0	0	0
74787149	C	T	7-74787149-C-T	1	0.221311	0.221311	0.221311	0.221311	0	1	0.221311	0.221311	0.221311	0.221311	0	0	0	0	0	0	0	0	0	0	0	0	0	0	0	0	0	0	0	0	0	0	0	0	0
74787165	A	G	7-74787165-A-G	50	0.0849057	0.257143	0.162149	0.168703	0.0414629	47	0.0849057	0.252747	0.161616	0.163148	0.0361348	3	0.254237	0.257143	0.255814	0.255731	0.00145454	0	0	0	0	0	0	0	0	0	0	0	0	0	0	0	0	0	0
74787180	G	C	7-74787180-G-C	1	0.130435	0.130435	0.130435	0.130435	0	0	0	0	0	0	0	0	0	0	0	0	0	1	0.130435	0.130435	0.130435	0.130435	0	0	0	0	0	0	0	0	0	0	0	0	0
74787201	G	A	7-74787201-G-A	71	0.0918367	0.354839	0.171717	0.175542	0.0479861	69	0.0918367	0.354839	0.171717	0.175409	0.0476712	2	0.122642	0.237624	0.180133	0.180133	0.0813047	0	0	0	0	0	0	0	0	0	0	0	0	0	0	0	0	0	0
74787219	C	A	7-74787219-C-A	1	0.158416	0.158416	0.158416	0.158416	0	0	0	0	0	0	0	0	0	0	0	0	0	0	0	0	0	0	0	0	0	0	0	0	0	1	0.158416	0.158416	0.158416	0.158416	0
74787221	T	G	7-74787221-T-G	1	0.152941	0.152941	0.152941	0.152941	0	0	0	0	0	0	0	0	0	0	0	0	0	0	0	0	0	0	0	0	0	0	0	0	0	1	0.152941	0.152941	0.152941	0.152941	0
74787224	T	G	7-74787224-T-G	2504	0.35	0.883929	0.666667	0.660033	0.0612363	661	0.35	0.868687	0.6625	0.654015	0.0726949	328	0.447619	0.811881	0.662786	0.6558	0.0596629	505	0.45	0.883929	0.666667	0.668515	0.0542313	522	0.425	0.8375	0.666667	0.657217	0.0601622	488	0.465909	0.857143	0.666667	0.665265	0.0513165
74787229	G	A	7-74787229-G-A	1	0.175258	0.175258	0.175258	0.175258	0	0	0	0	0	0	0	0	0	0	0	0	0	0	0	0	0	0	0	1	0.175258	0.175258	0.175258	0.175258	0	0	0	0	0	0	0
74787238	G	A	7-74787238-G-A	1	0.107143	0.107143	0.107143	0.107143	0	0	0	0	0	0	0	0	0	0	0	0	0	1	0.107143	0.107143	0.107143	0.107143	0	0	0	0	0	0	0	0	0	0	0	0	0
74787247	T	C	7-74787247-T-C	1	0.232323	0.232323	0.232323	0.232323	0	0	0	0	0	0	0	0	0	0	0	0	0	1	0.232323	0.232323	0.232323	0.232323	0	0	0	0	0	0	0	0	0	0	0	0	0
74787254	C	T	7-74787254-C-T	2464	0.0866142	0.54	0.316667	0.302303	0.0821677	661	0.0891089	0.54	0.326087	0.314845	0.0759431	324	0.0866142	0.510417	0.320745	0.305316	0.0842454	503	0.0909091	0.534653	0.324561	0.318113	0.0648504	504	0.0879121	0.511628	0.303961	0.282074	0.0894242	472	0.0891089	0.53012	0.308431	0.287425	0.0904488
74787255	A	C,G	7-74787255-A-C,G	1	0.217391	0.217391	0.217391	0.217391	0	0	0	0	0	0	0	0	0	0	0	0	0	1	0.217391	0.217391	0.217391	0.217391	0	0	0	0	0	0	0	0	0	0	0	0	0
74787260	G	T	7-74787260-G-T	1	0.142857	0.142857	0.142857	0.142857	0	0	0	0	0	0	0	0	0	0	0	0	0	0	0	0	0	0	0	1	0.142857	0.142857	0.142857	0.142857	0	0	0	0	0	0	0
74787282	A	C	7-74787282-A-C	69	0.107143	0.37	0.168317	0.177649	0.0520302	67	0.107143	0.37	0.171429	0.177929	0.0527867	2	0.168224	0.168317	0.168271	0.168271	6.54304E-05	0	0	0	0	0	0	0	0	0	0	0	0	0	0	0	0	0	0
74787291	T	C	7-74787291-T-C	6	0.12069	0.217391	0.152192	0.163932	0.039671	0	0	0	0	0	0	3	0.12069	0.207792	0.133333	0.153938	0.0470653	0	0	0	0	0	0	3	0.150538	0.217391	0.153846	0.173925	0.0376792	0	0	0	0	0	0
74787333	G	C	7-74787333-G-C	6	0.142857	0.232558	0.188796	0.187161	0.0310704	0	0	0	0	0	0	0	0	0	0	0	0	0	0	0	0	0	0	0	0	0	0	0	0	6	0.142857	0.232558	0.188796	0.187161	0.0310704
74787344	A	G	7-74787344-A-G	2504	0.342857	0.904348	0.666667	0.663063	0.059377	661	0.342857	0.904348	0.660714	0.65497	0.0682942	328	0.433333	0.896552	0.67033	0.665974	0.0544912	505	0.451613	0.869565	0.669565	0.668773	0.0548696	522	0.422222	0.818182	0.666667	0.659842	0.0593006	488	0.40566	0.888889	0.670213	0.669607	0.0523971
74787392	A	C	7-74787392-A-C	1	0.0892857	0.0892857	0.0892857	0.0892857	0	0	0	0	0	0	0	0	0	0	0	0	0	1	0.0892857	0.0892857	0.0892857	0.0892857	0	0	0	0	0	0	0	0	0	0	0	0	0
74787400	A	G	7-74787400-A-G	1	0.0934579	0.0934579	0.0934579	0.0934579	0	0	0	0	0	0	0	1	0.0934579	0.0934579	0.0934579	0.0934579	0	0	0	0	0	0	0	0	0	0	0	0	0	0	0	0	0	0	0
74787413	C	T	7-74787413-C-T	4	0.152047	0.223214	0.192421	0.190026	0.0325543	0	0	0	0	0	0	0	0	0	0	0	0	4	0.152047	0.223214	0.192421	0.190026	0.0325543	0	0	0	0	0	0	0	0	0	0	0	0
74787443	G	A	7-74787443-G-A	1	0.136842	0.136842	0.136842	0.136842	0	0	0	0	0	0	0	0	0	0	0	0	0	0	0	0	0	0	0	0	0	0	0	0	0	1	0.136842	0.136842	0.136842	0.136842	0
74787450	C	T	7-74787450-C-T	2504	0.351852	0.897727	0.666667	0.662413	0.0593494	661	0.351852	0.876106	0.666667	0.658072	0.0676546	328	0.415094	0.858696	0.666667	0.663633	0.0551764	505	0.481818	0.897727	0.669355	0.67021	0.0554412	522	0.4375	0.847059	0.66129	0.65786	0.0584699	488	0.392857	0.888889	0.664	0.664272	0.0538754
74787475	C	T	7-74787475-C-T	1	0.145833	0.145833	0.145833	0.145833	0	0	0	0	0	0	0	0	0	0	0	0	0	1	0.145833	0.145833	0.145833	0.145833	0	0	0	0	0	0	0	0	0	0	0	0	0
74787515	G	C	7-74787515-G-C	6	0.120879	0.196581	0.151087	0.15879	0.0276767	0	0	0	0	0	0	3	0.120879	0.185567	0.147541	0.151329	0.0325099	0	0	0	0	0	0	3	0.15	0.196581	0.152174	0.166252	0.0262886	0	0	0	0	0	0
74787524	G	A	7-74787524-G-A	1	0.1	0.1	0.1	0.1	0	0	0	0	0	0	0	0	0	0	0	0	0	0	0	0	0	0	0	0	0	0	0	0	0	1	0.1	0.1	0.1	0.1	0
74787525	G	A	7-74787525-G-A	2	0.150943	0.209877	0.18041	0.18041	0.041672	0	0	0	0	0	0	0	0	0	0	0	0	2	0.150943	0.209877	0.18041	0.18041	0.041672	0	0	0	0	0	0	0	0	0	0	0	0
74787528	G	A	7-74787528-G-A	4	0.135922	0.205479	0.168891	0.169796	0.0305437	0	0	0	0	0	0	0	0	0	0	0	0	0	0	0	0	0	0	0	0	0	0	0	0	4	0.135922	0.205479	0.168891	0.169796	0.0305437
74787561	C	T	7-74787561-C-T	2504	0.392857	0.880435	0.666667	0.660696	0.0586057	661	0.392857	0.880435	0.663636	0.654969	0.0658938	328	0.444444	0.842697	0.666667	0.659323	0.0553915	505	0.454545	0.829268	0.666667	0.664134	0.0533164	522	0.423077	0.857143	0.666667	0.660781	0.0614854	488	0.428571	0.868687	0.667504	0.665729	0.0513658
74787566	A	G	7-74787566-A-G	2504	0.386792	0.884211	0.663414	0.658275	0.058433	661	0.386792	0.884211	0.66055	0.653198	0.0663446	328	0.454545	0.769912	0.666667	0.655547	0.0547823	505	0.45	0.820312	0.66087	0.661706	0.0527735	522	0.417476	0.802469	0.66331	0.657845	0.0604144	488	0.438202	0.865979	0.666667	0.663894	0.0519372
74787583	T	TA	7-74787583-T-TA	50	0.0824742	0.26087	0.148034	0.154401	0.0371754	47	0.0824742	0.26087	0.15	0.155271	0.0381256	3	0.132653	0.153846	0.135802	0.140767	0.0114356	0	0	0	0	0	0	0	0	0	0	0	0	0	0	0	0	0	0
74787585	C	A,T	7-74787585-C-A,T	2453	0.355769	0.909091	0.662921	0.656893	0.0591186	613	0.355769	0.909091	0.658537	0.650508	0.0670761	325	0.447619	0.778689	0.663265	0.652081	0.055053	505	0.451613	0.866667	0.66087	0.661576	0.0527332	522	0.4	0.809524	0.666667	0.656853	0.0624304	488	0.43956	0.868687	0.666667	0.663317	0.0524234
74787595	G	A	7-74787595-G-A	2	0.141026	0.23	0.185513	0.185513	0.0629144	2	0.141026	0.23	0.185513	0.185513	0.0629144	0	0	0	0	0	0	0	0	0	0	0	0	0	0	0	0	0	0	0	0	0	0	0	0
74787615	G	A	7-74787615-G-A	1	0.25	0.25	0.25	0.25	0	1	0.25	0.25	0.25	0.25	0	0	0	0	0	0	0	0	0	0	0	0	0	0	0	0	0	0	0	0	0	0	0	0	0
74787627	A	G	7-74787627-A-G	6	0.0989011	0.236364	0.136767	0.151593	0.0477322	0	0	0	0	0	0	0	0	0	0	0	0	0	0	0	0	0	0	0	0	0	0	0	0	6	0.0989011	0.236364	0.136767	0.151593	0.0477322
74787635	C	CG	7-74787635-C-CG	46	0.10989	0.304688	0.166667	0.170032	0.0331386	1	0.155963	0.155963	0.155963	0.155963	0	3	0.134021	0.226087	0.153846	0.171318	0.0484562	0	0	0	0	0	0	21	0.127451	0.304688	0.17094	0.175221	0.0374496	21	0.10989	0.209877	0.163265	0.165329	0.0277841
74787638	CA	C	7-74787638-CA-C	1	0.224138	0.224138	0.224138	0.224138	0	1	0.224138	0.224138	0.224138	0.224138	0	0	0	0	0	0	0	0	0	0	0	0	0	0	0	0	0	0	0	0	0	0	0	0	0
74787671	A	G	7-74787671-A-G	1	0.174419	0.174419	0.174419	0.174419	0	0	0	0	0	0	0	1	0.174419	0.174419	0.174419	0.174419	0	0	0	0	0	0	0	0	0	0	0	0	0	0	0	0	0	0	0
74787697	C	T	7-74787697-C-T	1	0.171717	0.171717	0.171717	0.171717	0	1	0.171717	0.171717	0.171717	0.171717	0	0	0	0	0	0	0	0	0	0	0	0	0	0	0	0	0	0	0	0	0	0	0	0	0
74787698	G	A	7-74787698-G-A	3	0.144444	0.185185	0.147541	0.159057	0.0226807	3	0.144444	0.185185	0.147541	0.159057	0.0226807	0	0	0	0	0	0	0	0	0	0	0	0	0	0	0	0	0	0	0	0	0	0	0	0
74787723	T	G	7-74787723-T-G	1	0.151786	0.151786	0.151786	0.151786	0	0	0	0	0	0	0	0	0	0	0	0	0	1	0.151786	0.151786	0.151786	0.151786	0	0	0	0	0	0	0	0	0	0	0	0	0
74787736	A	G	7-74787736-A-G	72	0.0842105	0.381443	0.169211	0.177131	0.052726	69	0.0842105	0.381443	0.168421	0.177162	0.0536837	3	0.146789	0.19802	0.184466	0.176425	0.0265451	0	0	0	0	0	0	0	0	0	0	0	0	0	0	0	0	0	0
74787742	A	G	7-74787742-A-G	1	0.193548	0.193548	0.193548	0.193548	0	1	0.193548	0.193548	0.193548	0.193548	0	0	0	0	0	0	0	0	0	0	0	0	0	0	0	0	0	0	0	0	0	0	0	0	0
74787743	A	C	7-74787743-A-C	1	0.127119	0.127119	0.127119	0.127119	0	0	0	0	0	0	0	1	0.127119	0.127119	0.127119	0.127119	0	0	0	0	0	0	0	0	0	0	0	0	0	0	0	0	0	0	0
74787746	C	A	7-74787746-C-A	1	0.231405	0.231405	0.231405	0.231405	0	1	0.231405	0.231405	0.231405	0.231405	0	0	0	0	0	0	0	0	0	0	0	0	0	0	0	0	0	0	0	0	0	0	0	0	0
74787757	C	T	7-74787757-C-T	6	0.103448	0.224138	0.16285	0.159714	0.0429793	0	0	0	0	0	0	0	0	0	0	0	0	0	0	0	0	0	0	5	0.103448	0.224138	0.150943	0.155657	0.0467501	1	0.18	0.18	0.18	0.18	0
74787785	C	G	7-74787785-C-G	2	0.147368	0.177966	0.162667	0.162667	0.0216358	0	0	0	0	0	0	2	0.147368	0.177966	0.162667	0.162667	0.0216358	0	0	0	0	0	0	0	0	0	0	0	0	0	0	0	0	0	0
74787800	G	A	7-74787800-G-A	1	0.16129	0.16129	0.16129	0.16129	0	0	0	0	0	0	0	0	0	0	0	0	0	1	0.16129	0.16129	0.16129	0.16129	0	0	0	0	0	0	0	0	0	0	0	0	0
74787811	G	C	7-74787811-G-C	1	0.144231	0.144231	0.144231	0.144231	0	0	0	0	0	0	0	0	0	0	0	0	0	0	0	0	0	0	0	0	0	0	0	0	0	1	0.144231	0.144231	0.144231	0.144231	0
74787821	C	G	7-74787821-C-G	9	0.121495	0.212389	0.149606	0.155907	0.0299119	9	0.121495	0.212389	0.149606	0.155907	0.0299119	0	0	0	0	0	0	0	0	0	0	0	0	0	0	0	0	0	0	0	0	0	0	0	0
74787830	A	C	7-74787830-A-C	2	0.111111	0.152381	0.131746	0.131746	0.0291822	0	0	0	0	0	0	1	0.152381	0.152381	0.152381	0.152381	0	0	0	0	0	0	0	1	0.111111	0.111111	0.111111	0.111111	0	0	0	0	0	0	0
74787833	C	G	7-74787833-C-G	7	0.118056	0.232759	0.181818	0.176762	0.035925	0	0	0	0	0	0	0	0	0	0	0	0	0	0	0	0	0	0	6	0.15534	0.232759	0.182255	0.186546	0.0272868	1	0.118056	0.118056	0.118056	0.118056	0
74787871	T	A	7-74787871-T-A	1	0.16129	0.16129	0.16129	0.16129	0	0	0	0	0	0	0	0	0	0	0	0	0	1	0.16129	0.16129	0.16129	0.16129	0	0	0	0	0	0	0	0	0	0	0	0	0
74787904	G	C	7-74787904-G-C	2	0.145631	0.169014	0.157323	0.157323	0.0165343	0	0	0	0	0	0	0	0	0	0	0	0	2	0.145631	0.169014	0.157323	0.157323	0.0165343	0	0	0	0	0	0	0	0	0	0	0	0
74787906	T	C	7-74787906-T-C	1	0.165138	0.165138	0.165138	0.165138	0	0	0	0	0	0	0	0	0	0	0	0	0	0	0	0	0	0	0	1	0.165138	0.165138	0.165138	0.165138	0	0	0	0	0	0	0
74787920	G	A	7-74787920-G-A	5	0.150376	0.216	0.175926	0.177165	0.0265097	0	0	0	0	0	0	0	0	0	0	0	0	5	0.150376	0.216	0.175926	0.177165	0.0265097	0	0	0	0	0	0	0	0	0	0	0	0
74787927	T	C	7-74787927-T-C	1	0.198582	0.198582	0.198582	0.198582	0	0	0	0	0	0	0	0	0	0	0	0	0	1	0.198582	0.198582	0.198582	0.198582	0	0	0	0	0	0	0	0	0	0	0	0	0
74787938	C	A,T	7-74787938-C-A,T	1	0.152672	0.152672	0.152672	0.152672	0	0	0	0	0	0	0	0	0	0	0	0	0	1	0.152672	0.152672	0.152672	0.152672	0	0	0	0	0	0	0	0	0	0	0	0	0
74787953	G	A	7-74787953-G-A	1	0.147541	0.147541	0.147541	0.147541	0	1	0.147541	0.147541	0.147541	0.147541	0	0	0	0	0	0	0	0	0	0	0	0	0	0	0	0	0	0	0	0	0	0	0	0	0
74787967	G	A	7-74787967-G-A	1	0.162602	0.162602	0.162602	0.162602	0	1	0.162602	0.162602	0.162602	0.162602	0	0	0	0	0	0	0	0	0	0	0	0	0	0	0	0	0	0	0	0	0	0	0	0	0
74787981	C	T,G	7-74787981-C-T,G	30	0.110236	0.23913	0.174027	0.171931	0.0364838	28	0.110345	0.23913	0.174913	0.175811	0.0345182	1	0.110236	0.110236	0.110236	0.110236	0	0	0	0	0	0	0	1	0.125	0.125	0.125	0.125	0	0	0	0	0	0	0
74787988	G	A	7-74787988-G-A	1	0.15748	0.15748	0.15748	0.15748	0	0	0	0	0	0	0	0	0	0	0	0	0	0	0	0	0	0	0	1	0.15748	0.15748	0.15748	0.15748	0	0	0	0	0	0	0
74788003	T	A	7-74788003-T-A	1	0.191083	0.191083	0.191083	0.191083	0	0	0	0	0	0	0	0	0	0	0	0	0	0	0	0	0	0	0	1	0.191083	0.191083	0.191083	0.191083	0	0	0	0	0	0	0
74788008	C	T,G	7-74788008-C-T,G	2503	0.0820896	0.618644	0.333333	0.331077	0.0535711	661	0.1	0.52	0.330275	0.327817	0.0583215	327	0.144928	0.470588	0.330769	0.327822	0.0488567	505	0.132812	0.588235	0.336	0.335334	0.0494457	522	0.0820896	0.618644	0.33435	0.329941	0.0606138	488	0.132353	0.51634	0.336245	0.334483	0.044972
74788032	A	G	7-74788032-A-G	2504	0.0923077	0.856459	0.339105	0.348362	0.0728373	661	0.138462	0.856459	0.36	0.392692	0.0995367	328	0.140625	0.553957	0.331209	0.331454	0.0530244	505	0.122302	0.586466	0.333333	0.335551	0.0478589	522	0.0923077	0.62069	0.335766	0.329755	0.0602031	488	0.142857	0.484663	0.333333	0.332842	0.0454067
74788041	C	T	7-74788041-C-T	1	0.256757	0.256757	0.256757	0.256757	0	1	0.256757	0.256757	0.256757	0.256757	0	0	0	0	0	0	0	0	0	0	0	0	0	0	0	0	0	0	0	0	0	0	0	0	0
74788052	C	T	7-74788052-C-T	1	0.184397	0.184397	0.184397	0.184397	0	1	0.184397	0.184397	0.184397	0.184397	0	0	0	0	0	0	0	0	0	0	0	0	0	0	0	0	0	0	0	0	0	0	0	0	0
74788066	A	C	7-74788066-A-C	3	0.0847458	0.0921986	0.0866667	0.0878703	0.00386946	2	0.0847458	0.0921986	0.0884722	0.0884722	0.00526994	0	0	0	0	0	0	0	0	0	0	0	0	1	0.0866667	0.0866667	0.0866667	0.0866667	0	0	0	0	0	0	0
74788069	C	CG	7-74788069-C-CG	1	0.16	0.16	0.16	0.16	0	0	0	0	0	0	0	0	0	0	0	0	0	0	0	0	0	0	0	0	0	0	0	0	0	1	0.16	0.16	0.16	0.16	0
74788075	G	A	7-74788075-G-A	3	0.163636	0.197368	0.176471	0.179158	0.0170259	0	0	0	0	0	0	0	0	0	0	0	0	3	0.163636	0.197368	0.176471	0.179158	0.0170259	0	0	0	0	0	0	0	0	0	0	0	0
74788076	C	T	7-74788076-C-T	1	0.179688	0.179688	0.179688	0.179688	0	0	0	0	0	0	0	0	0	0	0	0	0	0	0	0	0	0	0	0	0	0	0	0	0	1	0.179688	0.179688	0.179688	0.179688	0
74788080	G	A	7-74788080-G-A	1	0.0840708	0.0840708	0.0840708	0.0840708	0	1	0.0840708	0.0840708	0.0840708	0.0840708	0	0	0	0	0	0	0	0	0	0	0	0	0	0	0	0	0	0	0	0	0	0	0	0	0
74788099	G	A	7-74788099-G-A	28	0.112903	0.305556	0.16209	0.17179	0.0468246	28	0.112903	0.305556	0.16209	0.17179	0.0468246	0	0	0	0	0	0	0	0	0	0	0	0	0	0	0	0	0	0	0	0	0	0	0	0
74788101	C	T	7-74788101-C-T	2	0.156627	0.18705	0.171838	0.171838	0.0215129	0	0	0	0	0	0	0	0	0	0	0	0	0	0	0	0	0	0	0	0	0	0	0	0	2	0.156627	0.18705	0.171838	0.171838	0.0215129
74788109	C	T	7-74788109-C-T	1	0.266055	0.266055	0.266055	0.266055	0	1	0.266055	0.266055	0.266055	0.266055	0	0	0	0	0	0	0	0	0	0	0	0	0	0	0	0	0	0	0	0	0	0	0	0	0
74788118	G	A	7-74788118-G-A	1	0.166667	0.166667	0.166667	0.166667	0	0	0	0	0	0	0	0	0	0	0	0	0	0	0	0	0	0	0	1	0.166667	0.166667	0.166667	0.166667	0	0	0	0	0	0	0
74788129	C	A	7-74788129-C-A	1	0.184397	0.184397	0.184397	0.184397	0	0	0	0	0	0	0	0	0	0	0	0	0	0	0	0	0	0	0	0	0	0	0	0	0	1	0.184397	0.184397	0.184397	0.184397	0
74788130	G	A	7-74788130-G-A	2	0.108333	0.188679	0.148506	0.148506	0.0568131	2	0.108333	0.188679	0.148506	0.148506	0.0568131	0	0	0	0	0	0	0	0	0	0	0	0	0	0	0	0	0	0	0	0	0	0	0	0
74788133	C	T	7-74788133-C-T	1	0.173653	0.173653	0.173653	0.173653	0	1	0.173653	0.173653	0.173653	0.173653	0	0	0	0	0	0	0	0	0	0	0	0	0	0	0	0	0	0	0	0	0	0	0	0	0
74788145	T	C	7-74788145-T-C	1	0.172932	0.172932	0.172932	0.172932	0	0	0	0	0	0	0	0	0	0	0	0	0	1	0.172932	0.172932	0.172932	0.172932	0	0	0	0	0	0	0	0	0	0	0	0	0
74788146	C	G	7-74788146-C-G	1	0.128205	0.128205	0.128205	0.128205	0	0	0	0	0	0	0	0	0	0	0	0	0	1	0.128205	0.128205	0.128205	0.128205	0	0	0	0	0	0	0	0	0	0	0	0	0
74788158	TAGCTTGGCAGTGCCGGGGCGGGGGCTCTC	T	7-74788158-TAGCTTGGCAGTGCCGGGGCGGGGGCTCTC-T	2	0.116438	0.155738	0.136088	0.136088	0.0277888	0	0	0	0	0	0	0	0	0	0	0	0	0	0	0	0	0	0	0	0	0	0	0	0	2	0.116438	0.155738	0.136088	0.136088	0.0277888
74788204	C	G	7-74788204-C-G	1	0.151261	0.151261	0.151261	0.151261	0	1	0.151261	0.151261	0.151261	0.151261	0	0	0	0	0	0	0	0	0	0	0	0	0	0	0	0	0	0	0	0	0	0	0	0	0
74788213	C	T	7-74788213-C-T	2489	0.0825688	0.587719	0.324561	0.315699	0.0673565	656	0.0866142	0.528926	0.320305	0.307444	0.0749085	325	0.1	0.436893	0.324074	0.316112	0.0623122	505	0.0970874	0.557047	0.326316	0.328927	0.052622	517	0.0825688	0.587719	0.322581	0.308275	0.0749785	486	0.0915493	0.473684	0.3278	0.32072	0.0623271
74788216	G	A	7-74788216-G-A	115	0.0851064	0.389313	0.167883	0.176885	0.0570712	0	0	0	0	0	0	0	0	0	0	0	0	13	0.125	0.21978	0.169231	0.172141	0.0301674	0	0	0	0	0	0	102	0.0851064	0.389313	0.166648	0.17749	0.0597073
74788223	A	T	7-74788223-A-T	26	0.117241	0.230769	0.18065	0.174349	0.0348485	26	0.117241	0.230769	0.18065	0.174349	0.0348485	0	0	0	0	0	0	0	0	0	0	0	0	0	0	0	0	0	0	0	0	0	0	0	0
74788243	C	G	7-74788243-C-G	1	0.135135	0.135135	0.135135	0.135135	0	0	0	0	0	0	0	0	0	0	0	0	0	0	0	0	0	0	0	1	0.135135	0.135135	0.135135	0.135135	0	0	0	0	0	0	0
74788249	G	A	7-74788249-G-A	1	0.1	0.1	0.1	0.1	0	1	0.1	0.1	0.1	0.1	0	0	0	0	0	0	0	0	0	0	0	0	0	0	0	0	0	0	0	0	0	0	0	0	0
74788254	G	A	7-74788254-G-A	1	0.175	0.175	0.175	0.175	0	0	0	0	0	0	0	1	0.175	0.175	0.175	0.175	0	0	0	0	0	0	0	0	0	0	0	0	0	0	0	0	0	0	0
74788262	G	C	7-74788262-G-C	1	0.161538	0.161538	0.161538	0.161538	0	1	0.161538	0.161538	0.161538	0.161538	0	0	0	0	0	0	0	0	0	0	0	0	0	0	0	0	0	0	0	0	0	0	0	0	0
74788284	T	G	7-74788284-T-G	2	0.0863309	0.0909091	0.08862	0.08862	0.00323724	1	0.0863309	0.0863309	0.0863309	0.0863309	0	0	0	0	0	0	0	0	0	0	0	0	0	1	0.0909091	0.0909091	0.0909091	0.0909091	0	0	0	0	0	0	0
74788286	C	A	7-74788286-C-A	1	0.175573	0.175573	0.175573	0.175573	0	0	0	0	0	0	0	0	0	0	0	0	0	1	0.175573	0.175573	0.175573	0.175573	0	0	0	0	0	0	0	0	0	0	0	0	0
74788290	G	A,C	7-74788290-G-A,C	33	0.128571	0.269504	0.178295	0.178803	0.0284769	32	0.128571	0.269504	0.180056	0.179033	0.0289013	1	0.171429	0.171429	0.171429	0.171429	0	0	0	0	0	0	0	0	0	0	0	0	0	0	0	0	0	0	0
74788302	A	G	7-74788302-A-G	1	0.140351	0.140351	0.140351	0.140351	0	0	0	0	0	0	0	0	0	0	0	0	0	0	0	0	0	0	0	0	0	0	0	0	0	1	0.140351	0.140351	0.140351	0.140351	0
74788320	G	C	7-74788320-G-C	2504	0.507246	1	1	0.962262	0.0784358	661	0.728155	1	1	0.981377	0.0531297	328	0.615385	1	1	0.960711	0.079232	505	0.760736	1	1	0.986211	0.0470017	522	0.507246	1	1	0.930952	0.0997489	488	0.540541	1	1	0.946123	0.090798
74788325	C	T	7-74788325-C-T	4	0.128205	0.172414	0.165081	0.157695	0.0201034	4	0.128205	0.172414	0.165081	0.157695	0.0201034	0	0	0	0	0	0	0	0	0	0	0	0	0	0	0	0	0	0	0	0	0	0	0	0
74788335	G	A	7-74788335-G-A	1	0.163743	0.163743	0.163743	0.163743	0	0	0	0	0	0	0	0	0	0	0	0	0	1	0.163743	0.163743	0.163743	0.163743	0	0	0	0	0	0	0	0	0	0	0	0	0
74788340	C	T	7-74788340-C-T	38	0.0822785	0.373016	0.163977	0.164379	0.0476376	0	0	0	0	0	0	0	0	0	0	0	0	0	0	0	0	0	0	0	0	0	0	0	0	38	0.0822785	0.373016	0.163977	0.164379	0.0476376
74788344	C	A	7-74788344-C-A	1	0.15	0.15	0.15	0.15	0	0	0	0	0	0	0	1	0.15	0.15	0.15	0.15	0	0	0	0	0	0	0	0	0	0	0	0	0	0	0	0	0	0	0
74788362	C	A	7-74788362-C-A	1	0.208955	0.208955	0.208955	0.208955	0	0	0	0	0	0	0	0	0	0	0	0	0	0	0	0	0	0	0	0	0	0	0	0	0	1	0.208955	0.208955	0.208955	0.208955	0
74788363	G	A	7-74788363-G-A	54	0.1	0.326667	0.166067	0.170038	0.0425975	53	0.1	0.326667	0.165468	0.168793	0.0420015	1	0.236025	0.236025	0.236025	0.236025	0	0	0	0	0	0	0	0	0	0	0	0	0	0	0	0	0	0	0
74788372	C	T	7-74788372-C-T	1	0.16568	0.16568	0.16568	0.16568	0	1	0.16568	0.16568	0.16568	0.16568	0	0	0	0	0	0	0	0	0	0	0	0	0	0	0	0	0	0	0	0	0	0	0	0	0
74788401	CT	C	7-74788401-CT-C	2	0.153226	0.2	0.176613	0.176613	0.0330743	0	0	0	0	0	0	0	0	0	0	0	0	0	0	0	0	0	0	2	0.153226	0.2	0.176613	0.176613	0.0330743	0	0	0	0	0	0
74788414	G	C	7-74788414-G-C	1	0.153374	0.153374	0.153374	0.153374	0	0	0	0	0	0	0	0	0	0	0	0	0	0	0	0	0	0	0	1	0.153374	0.153374	0.153374	0.153374	0	0	0	0	0	0	0
74788421	C	A	7-74788421-C-A	5	0.118056	0.220779	0.152672	0.159146	0.0379459	5	0.118056	0.220779	0.152672	0.159146	0.0379459	0	0	0	0	0	0	0	0	0	0	0	0	0	0	0	0	0	0	0	0	0	0	0	0
74788423	C	T	7-74788423-C-T	1	0.174603	0.174603	0.174603	0.174603	0	0	0	0	0	0	0	1	0.174603	0.174603	0.174603	0.174603	0	0	0	0	0	0	0	0	0	0	0	0	0	0	0	0	0	0	0
74788441	T	C	7-74788441-T-C	1	0.239264	0.239264	0.239264	0.239264	0	0	0	0	0	0	0	0	0	0	0	0	0	1	0.239264	0.239264	0.239264	0.239264	0	0	0	0	0	0	0	0	0	0	0	0	0
74788448	G	C	7-74788448-G-C	1	0.160377	0.160377	0.160377	0.160377	0	0	0	0	0	0	0	0	0	0	0	0	0	0	0	0	0	0	0	1	0.160377	0.160377	0.160377	0.160377	0	0	0	0	0	0	0
74788453	C	T	7-74788453-C-T	2	0.166667	0.212389	0.189528	0.189528	0.0323308	0	0	0	0	0	0	0	0	0	0	0	0	0	0	0	0	0	0	2	0.166667	0.212389	0.189528	0.189528	0.0323308	0	0	0	0	0	0
74788454	C	T	7-74788454-C-T	18	0.113636	0.204545	0.147577	0.154232	0.0302119	14	0.117284	0.204545	0.147577	0.155605	0.0314757	1	0.113636	0.113636	0.113636	0.113636	0	3	0.14	0.18	0.164062	0.161354	0.0201371	0	0	0	0	0	0	0	0	0	0	0	0
74788455	G	A	7-74788455-G-A	1	0.163121	0.163121	0.163121	0.163121	0	1	0.163121	0.163121	0.163121	0.163121	0	0	0	0	0	0	0	0	0	0	0	0	0	0	0	0	0	0	0	0	0	0	0	0	0
74788468	C	T	7-74788468-C-T	1	0.15534	0.15534	0.15534	0.15534	0	0	0	0	0	0	0	0	0	0	0	0	0	1	0.15534	0.15534	0.15534	0.15534	0	0	0	0	0	0	0	0	0	0	0	0	0
74788469	C	T	7-74788469-C-T	3	0.135371	0.246914	0.198582	0.193622	0.0559363	0	0	0	0	0	0	0	0	0	0	0	0	3	0.135371	0.246914	0.198582	0.193622	0.0559363	0	0	0	0	0	0	0	0	0	0	0	0
74788472	C	A	7-74788472-C-A	17	0.117318	0.361702	0.171053	0.17763	0.0510038	0	0	0	0	0	0	0	0	0	0	0	0	0	0	0	0	0	0	0	0	0	0	0	0	17	0.117318	0.361702	0.171053	0.17763	0.0510038
74788480	C	G	7-74788480-C-G	1	0.165049	0.165049	0.165049	0.165049	0	1	0.165049	0.165049	0.165049	0.165049	0	0	0	0	0	0	0	0	0	0	0	0	0	0	0	0	0	0	0	0	0	0	0	0	0
74788488	G	A	7-74788488-G-A	36	0.084507	0.350877	0.154107	0.154506	0.0453687	0	0	0	0	0	0	1	0.0923077	0.0923077	0.0923077	0.0923077	0	17	0.084507	0.350877	0.150685	0.15598	0.0600583	16	0.116959	0.201389	0.155534	0.156157	0.026003	2	0.150376	0.169355	0.159865	0.159865	0.0134201
74788500	G	A	7-74788500-G-A	72	0.0952381	0.358209	0.167949	0.178584	0.0492172	69	0.0952381	0.358209	0.169231	0.179685	0.0487275	3	0.1	0.226087	0.133721	0.153269	0.065277	0	0	0	0	0	0	0	0	0	0	0	0	0	0	0	0	0	0
74788525	C	T	7-74788525-C-T	1	0.15873	0.15873	0.15873	0.15873	0	0	0	0	0	0	0	0	0	0	0	0	0	1	0.15873	0.15873	0.15873	0.15873	0	0	0	0	0	0	0	0	0	0	0	0	0
74788536	G	T	7-74788536-G-T	1	0.14876	0.14876	0.14876	0.14876	0	1	0.14876	0.14876	0.14876	0.14876	0	0	0	0	0	0	0	0	0	0	0	0	0	0	0	0	0	0	0	0	0	0	0	0	0
74788547	C	T	7-74788547-C-T	1	0.195122	0.195122	0.195122	0.195122	0	0	0	0	0	0	0	0	0	0	0	0	0	0	0	0	0	0	0	1	0.195122	0.195122	0.195122	0.195122	0	0	0	0	0	0	0
74788561	C	T	7-74788561-C-T	1	0.153226	0.153226	0.153226	0.153226	0	0	0	0	0	0	0	0	0	0	0	0	0	1	0.153226	0.153226	0.153226	0.153226	0	0	0	0	0	0	0	0	0	0	0	0	0
74788576	C	T	7-74788576-C-T	2503	0.088	0.528736	0.328571	0.32595	0.0528008	660	0.09375	0.496063	0.322708	0.315332	0.0630961	328	0.109375	0.5	0.326732	0.326366	0.048239	505	0.133858	0.528736	0.335443	0.333562	0.0531797	522	0.088	0.464286	0.330855	0.328768	0.0466925	488	0.162393	0.5	0.329302	0.32914	0.0433893
74788577	G	T	7-74788577-G-T	21	0.0818182	0.326389	0.169355	0.176476	0.0551381	1	0.120301	0.120301	0.120301	0.120301	0	0	0	0	0	0	0	0	0	0	0	0	0	0	0	0	0	0	0	20	0.0818182	0.326389	0.169355	0.179285	0.0550075
74788589	C	T	7-74788589-C-T	2504	0.0833333	0.601504	0.336209	0.33425	0.0542728	661	0.121212	0.601504	0.337748	0.332809	0.0600433	328	0.121212	0.503817	0.335852	0.332777	0.0529451	505	0.101449	0.582781	0.333333	0.334491	0.0492914	522	0.0833333	0.590164	0.337984	0.3341	0.058229	488	0.132075	0.550388	0.338129	0.337103	0.0470801
74788597	C	G	7-74788597-C-G	1	0.170543	0.170543	0.170543	0.170543	0	1	0.170543	0.170543	0.170543	0.170543	0	0	0	0	0	0	0	0	0	0	0	0	0	0	0	0	0	0	0	0	0	0	0	0	0
74788604	G	C	7-74788604-G-C	6	0.115942	0.303922	0.156003	0.180129	0.0712833	6	0.115942	0.303922	0.156003	0.180129	0.0712833	0	0	0	0	0	0	0	0	0	0	0	0	0	0	0	0	0	0	0	0	0	0	0	0
74788650	C	T	7-74788650-C-T	10	0.0928571	0.198413	0.17029	0.160941	0.0371503	10	0.0928571	0.198413	0.17029	0.160941	0.0371503	0	0	0	0	0	0	0	0	0	0	0	0	0	0	0	0	0	0	0	0	0	0	0	0
74788659	C	T	7-74788659-C-T	1	0.225564	0.225564	0.225564	0.225564	0	0	0	0	0	0	0	1	0.225564	0.225564	0.225564	0.225564	0	0	0	0	0	0	0	0	0	0	0	0	0	0	0	0	0	0	0
74788672	G	A	7-74788672-G-A	1	0.191781	0.191781	0.191781	0.191781	0	0	0	0	0	0	0	1	0.191781	0.191781	0.191781	0.191781	0	0	0	0	0	0	0	0	0	0	0	0	0	0	0	0	0	0	0
74788682	G	A	7-74788682-G-A	2	0.179245	0.19685	0.188048	0.188048	0.0124487	0	0	0	0	0	0	0	0	0	0	0	0	0	0	0	0	0	0	0	0	0	0	0	0	2	0.179245	0.19685	0.188048	0.188048	0.0124487
74788694	G	A	7-74788694-G-A	1	0.141844	0.141844	0.141844	0.141844	0	0	0	0	0	0	0	0	0	0	0	0	0	0	0	0	0	0	0	1	0.141844	0.141844	0.141844	0.141844	0	0	0	0	0	0	0
74788697	C	G	7-74788697-C-G	1	0.141732	0.141732	0.141732	0.141732	0	0	0	0	0	0	0	0	0	0	0	0	0	1	0.141732	0.141732	0.141732	0.141732	0	0	0	0	0	0	0	0	0	0	0	0	0
74788699	C	A	7-74788699-C-A	2	0.176471	0.181159	0.178815	0.178815	0.0033155	1	0.181159	0.181159	0.181159	0.181159	0	0	0	0	0	0	0	1	0.176471	0.176471	0.176471	0.176471	0	0	0	0	0	0	0	0	0	0	0	0	0
74788704	G	C	7-74788704-G-C	1	0.227941	0.227941	0.227941	0.227941	0	0	0	0	0	0	0	0	0	0	0	0	0	0	0	0	0	0	0	1	0.227941	0.227941	0.227941	0.227941	0	0	0	0	0	0	0
74788705	G	C	7-74788705-G-C	1	0.22963	0.22963	0.22963	0.22963	0	0	0	0	0	0	0	0	0	0	0	0	0	0	0	0	0	0	0	1	0.22963	0.22963	0.22963	0.22963	0	0	0	0	0	0	0
74788713	A	C	7-74788713-A-C	1	0.163934	0.163934	0.163934	0.163934	0	1	0.163934	0.163934	0.163934	0.163934	0	0	0	0	0	0	0	0	0	0	0	0	0	0	0	0	0	0	0	0	0	0	0	0	0
74788716	G	C	7-74788716-G-C	5	0.123188	0.176923	0.143939	0.146287	0.0210186	0	0	0	0	0	0	1	0.176923	0.176923	0.176923	0.176923	0	4	0.123188	0.15544	0.137942	0.138628	0.0140703	0	0	0	0	0	0	0	0	0	0	0	0
74788728	G	A	7-74788728-G-A	1	0.131148	0.131148	0.131148	0.131148	0	0	0	0	0	0	0	0	0	0	0	0	0	0	0	0	0	0	0	1	0.131148	0.131148	0.131148	0.131148	0	0	0	0	0	0	0
74788731	G	A	7-74788731-G-A	1	0.119048	0.119048	0.119048	0.119048	0	0	0	0	0	0	0	0	0	0	0	0	0	0	0	0	0	0	0	1	0.119048	0.119048	0.119048	0.119048	0	0	0	0	0	0	0
74788740	C	G	7-74788740-C-G	2439	0.0847458	0.617021	0.310811	0.287613	0.0863326	650	0.0847458	0.491228	0.314601	0.2881	0.0853424	321	0.10219	0.511811	0.310924	0.291892	0.0810992	504	0.114286	0.617021	0.325758	0.319775	0.0734849	496	0.100719	0.503311	0.288661	0.265461	0.0897534	468	0.0873016	0.518182	0.3	0.272842	0.0897651
74788744	A	G	7-74788744-A-G	2504	0.344262	1	0.673759	0.681219	0.0696749	661	0.514493	1	0.677686	0.695543	0.0788037	328	0.459854	0.886667	0.671337	0.673902	0.0668234	505	0.462585	0.86755	0.671642	0.671822	0.0521349	522	0.424837	0.899083	0.672131	0.677051	0.072212	488	0.344262	0.898305	0.675769	0.680918	0.068703
74788746	G	C	7-74788746-G-C	1	0.190476	0.190476	0.190476	0.190476	0	0	0	0	0	0	0	0	0	0	0	0	0	1	0.190476	0.190476	0.190476	0.190476	0	0	0	0	0	0	0	0	0	0	0	0	0
74788750	A	G	7-74788750-A-G	1	0.142857	0.142857	0.142857	0.142857	0	1	0.142857	0.142857	0.142857	0.142857	0	0	0	0	0	0	0	0	0	0	0	0	0	0	0	0	0	0	0	0	0	0	0	0	0
74788765	C	A	7-74788765-C-A	1	0.217391	0.217391	0.217391	0.217391	0	0	0	0	0	0	0	0	0	0	0	0	0	0	0	0	0	0	0	0	0	0	0	0	0	1	0.217391	0.217391	0.217391	0.217391	0
74788785	G	C	7-74788785-G-C	1	0.134921	0.134921	0.134921	0.134921	0	0	0	0	0	0	0	1	0.134921	0.134921	0.134921	0.134921	0	0	0	0	0	0	0	0	0	0	0	0	0	0	0	0	0	0	0
74788818	A	AG	7-74788818-A-AG	12	0.10989	0.305556	0.153692	0.162361	0.0512769	0	0	0	0	0	0	0	0	0	0	0	0	0	0	0	0	0	0	0	0	0	0	0	0	12	0.10989	0.305556	0.153692	0.162361	0.0512769
74788819	G	T	7-74788819-G-T	15	0.0984848	0.22973	0.166667	0.163635	0.0374691	0	0	0	0	0	0	0	0	0	0	0	0	14	0.0984848	0.22973	0.163842	0.160724	0.0370824	0	0	0	0	0	0	1	0.20438	0.20438	0.20438	0.20438	0
74788824	A	T	7-74788824-A-T	27	0.096	0.216216	0.161538	0.158378	0.0282969	24	0.096	0.216216	0.16393	0.159203	0.0299378	3	0.147059	0.157576	0.150685	0.151773	0.00534225	0	0	0	0	0	0	0	0	0	0	0	0	0	0	0	0	0	0
74788831	GACT	G	7-74788831-GACT-G	1	0.164179	0.164179	0.164179	0.164179	0	0	0	0	0	0	0	1	0.164179	0.164179	0.164179	0.164179	0	0	0	0	0	0	0	0	0	0	0	0	0	0	0	0	0	0	0
74788835	GGAGGCGGGGT	G	7-74788835-GGAGGCGGGGT-G	1	0.162963	0.162963	0.162963	0.162963	0	0	0	0	0	0	0	1	0.162963	0.162963	0.162963	0.162963	0	0	0	0	0	0	0	0	0	0	0	0	0	0	0	0	0	0	0
74788867	G	C	7-74788867-G-C	1	0.110169	0.110169	0.110169	0.110169	0	1	0.110169	0.110169	0.110169	0.110169	0	0	0	0	0	0	0	0	0	0	0	0	0	0	0	0	0	0	0	0	0	0	0	0	0
74788870	G	A	7-74788870-G-A	1	0.173228	0.173228	0.173228	0.173228	0	1	0.173228	0.173228	0.173228	0.173228	0	0	0	0	0	0	0	0	0	0	0	0	0	0	0	0	0	0	0	0	0	0	0	0	0
74788877	G	T	7-74788877-G-T	2	0.178862	0.211538	0.1952	0.1952	0.0231059	1	0.178862	0.178862	0.178862	0.178862	0	0	0	0	0	0	0	0	0	0	0	0	0	0	0	0	0	0	0	1	0.211538	0.211538	0.211538	0.211538	0
74788882	C	T	7-74788882-C-T	4	0.133333	0.22963	0.156085	0.168783	0.0437887	2	0.133333	0.140741	0.137037	0.137037	0.00523783	1	0.171429	0.171429	0.171429	0.171429	0	0	0	0	0	0	0	1	0.22963	0.22963	0.22963	0.22963	0	0	0	0	0	0	0
74788884	A	G	7-74788884-A-G	2	0.149533	0.181034	0.165284	0.165284	0.0222751	2	0.149533	0.181034	0.165284	0.165284	0.0222751	0	0	0	0	0	0	0	0	0	0	0	0	0	0	0	0	0	0	0	0	0	0	0	0
74788896	CAG	C	7-74788896-CAG-C	5	0.129771	0.251656	0.179688	0.181071	0.0444575	5	0.129771	0.251656	0.179688	0.181071	0.0444575	0	0	0	0	0	0	0	0	0	0	0	0	0	0	0	0	0	0	0	0	0	0	0	0
74788915	G	A	7-74788915-G-A	1	0.101562	0.101562	0.101562	0.101562	0	0	0	0	0	0	0	0	0	0	0	0	0	0	0	0	0	0	0	0	0	0	0	0	0	1	0.101562	0.101562	0.101562	0.101562	0
74788924	G	C	7-74788924-G-C	1	0.0973451	0.0973451	0.0973451	0.0973451	0	0	0	0	0	0	0	0	0	0	0	0	0	0	0	0	0	0	0	1	0.0973451	0.0973451	0.0973451	0.0973451	0	0	0	0	0	0	0
74788933	G	A	7-74788933-G-A	24	0.10084	0.223077	0.157941	0.157958	0.0350018	24	0.10084	0.223077	0.157941	0.157958	0.0350018	0	0	0	0	0	0	0	0	0	0	0	0	0	0	0	0	0	0	0	0	0	0	0	0
74788935	G	C	7-74788935-G-C	1	0.119658	0.119658	0.119658	0.119658	0	1	0.119658	0.119658	0.119658	0.119658	0	0	0	0	0	0	0	0	0	0	0	0	0	0	0	0	0	0	0	0	0	0	0	0	0
74788938	G	A	7-74788938-G-A	19	0.108333	0.240385	0.174603	0.178227	0.0352744	19	0.108333	0.240385	0.174603	0.178227	0.0352744	0	0	0	0	0	0	0	0	0	0	0	0	0	0	0	0	0	0	0	0	0	0	0	0
74788940	A	C	7-74788940-A-C	2	0.145631	0.153153	0.149392	0.149392	0.00531892	0	0	0	0	0	0	0	0	0	0	0	0	0	0	0	0	0	0	0	0	0	0	0	0	2	0.145631	0.153153	0.149392	0.149392	0.00531892
74788943	A	G	7-74788943-A-G	9	0.11236	0.222222	0.168	0.15892	0.0348548	0	0	0	0	0	0	0	0	0	0	0	0	0	0	0	0	0	0	0	0	0	0	0	0	9	0.11236	0.222222	0.168	0.15892	0.0348548
74788952	C	A	7-74788952-C-A	2497	0.0859375	0.820513	0.5	0.491415	0.138157	661	0.104167	0.820513	0.449275	0.439234	0.131569	327	0.0859375	0.752941	0.55	0.516112	0.130493	505	0.186567	0.817518	0.598131	0.57599	0.0953429	520	0.119718	0.785714	0.455642	0.455452	0.143005	484	0.100671	0.796748	0.5	0.496389	0.137822
74788955	C	T	7-74788955-C-T	1	0.162791	0.162791	0.162791	0.162791	0	0	0	0	0	0	0	0	0	0	0	0	0	0	0	0	0	0	0	1	0.162791	0.162791	0.162791	0.162791	0	0	0	0	0	0	0
74788956	G	A	7-74788956-G-A	1	0.176991	0.176991	0.176991	0.176991	0	0	0	0	0	0	0	0	0	0	0	0	0	1	0.176991	0.176991	0.176991	0.176991	0	0	0	0	0	0	0	0	0	0	0	0	0
74788957	G	T	7-74788957-G-T	7	0.106195	0.209302	0.158537	0.157249	0.0327981	7	0.106195	0.209302	0.158537	0.157249	0.0327981	0	0	0	0	0	0	0	0	0	0	0	0	0	0	0	0	0	0	0	0	0	0	0	0
74788958	C	A	7-74788958-C-A	10	0.131148	0.217822	0.179386	0.178244	0.0266717	1	0.15625	0.15625	0.15625	0.15625	0	2	0.166667	0.189655	0.178161	0.178161	0.0162553	0	0	0	0	0	0	1	0.217822	0.217822	0.217822	0.217822	0	6	0.131148	0.201299	0.182849	0.175341	0.0284165
74788964	G	A	7-74788964-G-A	2	0.145946	0.188679	0.167313	0.167313	0.030217	0	0	0	0	0	0	2	0.145946	0.188679	0.167313	0.167313	0.030217	0	0	0	0	0	0	0	0	0	0	0	0	0	0	0	0	0	0
74788974	A	G	7-74788974-A-G	4	0.117647	0.166667	0.135306	0.138732	0.0233627	0	0	0	0	0	0	0	0	0	0	0	0	4	0.117647	0.166667	0.135306	0.138732	0.0233627	0	0	0	0	0	0	0	0	0	0	0	0
74788989	G	A	7-74788989-G-A	1	0.132353	0.132353	0.132353	0.132353	0	0	0	0	0	0	0	0	0	0	0	0	0	0	0	0	0	0	0	0	0	0	0	0	0	1	0.132353	0.132353	0.132353	0.132353	0
74788994	T	TGGGCGGGGCCA	7-74788994-T-TGGGCGGGGCCA	5	0.120879	0.201754	0.138298	0.146459	0.0319534	0	0	0	0	0	0	0	0	0	0	0	0	5	0.120879	0.201754	0.138298	0.146459	0.0319534	0	0	0	0	0	0	0	0	0	0	0	0
74788998	C	A	7-74788998-C-A	2	0.191489	0.210526	0.201008	0.201008	0.0134612	0	0	0	0	0	0	0	0	0	0	0	0	0	0	0	0	0	0	0	0	0	0	0	0	2	0.191489	0.210526	0.201008	0.201008	0.0134612
74789005	G	C	7-74789005-G-C	2	0.161017	0.191304	0.176161	0.176161	0.0214164	2	0.161017	0.191304	0.176161	0.176161	0.0214164	0	0	0	0	0	0	0	0	0	0	0	0	0	0	0	0	0	0	0	0	0	0	0	0
74789008	C	T	7-74789008-C-T	1	0.162162	0.162162	0.162162	0.162162	0	0	0	0	0	0	0	0	0	0	0	0	0	0	0	0	0	0	0	0	0	0	0	0	0	1	0.162162	0.162162	0.162162	0.162162	0
74789023	C	G,T	7-74789023-C-G,T	1	0.178161	0.178161	0.178161	0.178161	0	0	0	0	0	0	0	0	0	0	0	0	0	1	0.178161	0.178161	0.178161	0.178161	0	0	0	0	0	0	0	0	0	0	0	0	0
74789029	C	G	7-74789029-C-G	1	0.2	0.2	0.2	0.2	0	0	0	0	0	0	0	0	0	0	0	0	0	1	0.2	0.2	0.2	0.2	0	0	0	0	0	0	0	0	0	0	0	0	0
74789035	G	A	7-74789035-G-A	275	0.0982143	0.393548	0.174242	0.18502	0.0540084	36	0.10084	0.26	0.162861	0.169187	0.0359126	32	0.115385	0.393548	0.190867	0.193567	0.0586604	19	0.122449	0.256881	0.160494	0.165021	0.0348968	99	0.102941	0.391667	0.173913	0.180666	0.051983	89	0.0982143	0.390625	0.185841	0.197465	0.0608708
74789048	G	T	7-74789048-G-T	4	0.114035	0.212963	0.146701	0.1551	0.0424574	0	0	0	0	0	0	0	0	0	0	0	0	4	0.114035	0.212963	0.146701	0.1551	0.0424574	0	0	0	0	0	0	0	0	0	0	0	0
74789054	C	A	7-74789054-C-A	1	0.126214	0.126214	0.126214	0.126214	0	0	0	0	0	0	0	0	0	0	0	0	0	0	0	0	0	0	0	0	0	0	0	0	0	1	0.126214	0.126214	0.126214	0.126214	0
74789061	C	T	7-74789061-C-T	1	0.138686	0.138686	0.138686	0.138686	0	0	0	0	0	0	0	0	0	0	0	0	0	1	0.138686	0.138686	0.138686	0.138686	0	0	0	0	0	0	0	0	0	0	0	0	0
74789063	C	T,G	7-74789063-C-T,G	2	0.164474	0.192	0.178237	0.178237	0.019464	0	0	0	0	0	0	2	0.164474	0.192	0.178237	0.178237	0.019464	0	0	0	0	0	0	0	0	0	0	0	0	0	0	0	0	0	0
74789065	A	C	7-74789065-A-C	4	0.149254	0.174825	0.160896	0.161467	0.0139133	2	0.149254	0.14966	0.149457	0.149457	0.000287179	1	0.172131	0.172131	0.172131	0.172131	0	0	0	0	0	0	0	1	0.174825	0.174825	0.174825	0.174825	0	0	0	0	0	0	0
74789069	C	T	7-74789069-C-T	1	0.163121	0.163121	0.163121	0.163121	0	0	0	0	0	0	0	0	0	0	0	0	0	0	0	0	0	0	0	0	0	0	0	0	0	1	0.163121	0.163121	0.163121	0.163121	0
74789079	G	C	7-74789079-G-C	1	0.15625	0.15625	0.15625	0.15625	0	0	0	0	0	0	0	1	0.15625	0.15625	0.15625	0.15625	0	0	0	0	0	0	0	0	0	0	0	0	0	0	0	0	0	0	0
74789082	G	T	7-74789082-G-T	35	0.0964912	0.318519	0.171429	0.174333	0.0444756	34	0.0964912	0.318519	0.17287	0.175259	0.0448008	1	0.142857	0.142857	0.142857	0.142857	0	0	0	0	0	0	0	0	0	0	0	0	0	0	0	0	0	0	0
74789100	C	A	7-74789100-C-A	107	0.096	0.364407	0.167702	0.167507	0.0389245	37	0.100775	0.215385	0.165289	0.160704	0.0287654	9	0.131387	0.181818	0.171642	0.160154	0.0214099	49	0.096	0.364407	0.167832	0.172664	0.0490371	0	0	0	0	0	0	12	0.144828	0.23622	0.169784	0.172938	0.0267461
74789116	C	T,G	7-74789116-C-T,G	1	0.280992	0.280992	0.280992	0.280992	0	0	0	0	0	0	0	0	0	0	0	0	0	1	0.280992	0.280992	0.280992	0.280992	0	0	0	0	0	0	0	0	0	0	0	0	0
74789122	A	C	7-74789122-A-C	1	0.139535	0.139535	0.139535	0.139535	0	0	0	0	0	0	0	0	0	0	0	0	0	0	0	0	0	0	0	0	0	0	0	0	0	1	0.139535	0.139535	0.139535	0.139535	0
74789123	G	T	7-74789123-G-T	1	0.139535	0.139535	0.139535	0.139535	0	0	0	0	0	0	0	0	0	0	0	0	0	0	0	0	0	0	0	0	0	0	0	0	0	1	0.139535	0.139535	0.139535	0.139535	0
74789146	G	T	7-74789146-G-T	2	0.111111	0.179856	0.145484	0.145484	0.0486101	0	0	0	0	0	0	1	0.179856	0.179856	0.179856	0.179856	0	0	0	0	0	0	0	1	0.111111	0.111111	0.111111	0.111111	0	0	0	0	0	0	0
74789174	T	C	7-74789174-T-C	8	0.108527	0.225	0.184242	0.177615	0.0384412	0	0	0	0	0	0	6	0.108527	0.219858	0.170798	0.169017	0.0390831	0	0	0	0	0	0	2	0.181818	0.225	0.203409	0.203409	0.0305342	0	0	0	0	0	0
74789184	G	A	7-74789184-G-A	1	0.211679	0.211679	0.211679	0.211679	0	1	0.211679	0.211679	0.211679	0.211679	0	0	0	0	0	0	0	0	0	0	0	0	0	0	0	0	0	0	0	0	0	0	0	0	0
74789201	G	A	7-74789201-G-A	1	0.104478	0.104478	0.104478	0.104478	0	1	0.104478	0.104478	0.104478	0.104478	0	0	0	0	0	0	0	0	0	0	0	0	0	0	0	0	0	0	0	0	0	0	0	0	0
74789212	G	A	7-74789212-G-A	2	0.144828	0.153226	0.149027	0.149027	0.00593844	2	0.144828	0.153226	0.149027	0.149027	0.00593844	0	0	0	0	0	0	0	0	0	0	0	0	0	0	0	0	0	0	0	0	0	0	0	0
74789215	T	C	7-74789215-T-C	2498	0.104167	0.925234	0.537879	0.53501	0.144887	661	0.138889	0.832117	0.474026	0.461019	0.129187	327	0.130719	0.925234	0.592308	0.567806	0.138066	505	0.198529	0.899329	0.658385	0.628941	0.100509	520	0.104167	0.808081	0.511912	0.506272	0.14883	485	0.129032	0.873134	0.554878	0.546747	0.141412
74789222	GTTCTA	G	7-74789222-GTTCTA-G	3	0.118644	0.198718	0.14876	0.155374	0.0404446	0	0	0	0	0	0	0	0	0	0	0	0	0	0	0	0	0	0	0	0	0	0	0	0	3	0.118644	0.198718	0.14876	0.155374	0.0404446
74789237	G	A	7-74789237-G-A	3	0.140541	0.241379	0.218045	0.199988	0.0527887	0	0	0	0	0	0	1	0.140541	0.140541	0.140541	0.140541	0	0	0	0	0	0	0	2	0.218045	0.241379	0.229712	0.229712	0.0164998	0	0	0	0	0	0
74789257	G	A	7-74789257-G-A	1	0.122449	0.122449	0.122449	0.122449	0	0	0	0	0	0	0	0	0	0	0	0	0	1	0.122449	0.122449	0.122449	0.122449	0	0	0	0	0	0	0	0	0	0	0	0	0
74789259	C	T	7-74789259-C-T	3	0.131737	0.306452	0.238095	0.225428	0.0880437	0	0	0	0	0	0	0	0	0	0	0	0	0	0	0	0	0	0	0	0	0	0	0	0	3	0.131737	0.306452	0.238095	0.225428	0.0880437
74789260	C	T	7-74789260-C-T	8	0.128866	0.174603	0.152792	0.150601	0.0142397	8	0.128866	0.174603	0.152792	0.150601	0.0142397	0	0	0	0	0	0	0	0	0	0	0	0	0	0	0	0	0	0	0	0	0	0	0	0
74789271	C	A,T	7-74789271-C-A,T	1	0.176991	0.176991	0.176991	0.176991	0	0	0	0	0	0	0	0	0	0	0	0	0	0	0	0	0	0	0	1	0.176991	0.176991	0.176991	0.176991	0	0	0	0	0	0	0
74789284	C	G	7-74789284-C-G	1	0.172619	0.172619	0.172619	0.172619	0	0	0	0	0	0	0	1	0.172619	0.172619	0.172619	0.172619	0	0	0	0	0	0	0	0	0	0	0	0	0	0	0	0	0	0	0
74789290	C	T	7-74789290-C-T	1	0.183206	0.183206	0.183206	0.183206	0	0	0	0	0	0	0	0	0	0	0	0	0	0	0	0	0	0	0	0	0	0	0	0	0	1	0.183206	0.183206	0.183206	0.183206	0
74789310	A	G	7-74789310-A-G	1	0.119658	0.119658	0.119658	0.119658	0	0	0	0	0	0	0	0	0	0	0	0	0	0	0	0	0	0	0	1	0.119658	0.119658	0.119658	0.119658	0	0	0	0	0	0	0
74789314	G	A	7-74789314-G-A	4	0.143791	0.2	0.185488	0.178692	0.0247422	0	0	0	0	0	0	0	0	0	0	0	0	4	0.143791	0.2	0.185488	0.178692	0.0247422	0	0	0	0	0	0	0	0	0	0	0	0
74789318	G	A	7-74789318-G-A	25	0.113636	0.340136	0.171875	0.187336	0.0574429	22	0.113636	0.340136	0.174173	0.190539	0.0603233	2	0.142857	0.185185	0.164021	0.164021	0.0299304	0	0	0	0	0	0	1	0.163522	0.163522	0.163522	0.163522	0	0	0	0	0	0	0
74789330	G	A	7-74789330-G-A	1	0.201681	0.201681	0.201681	0.201681	0	0	0	0	0	0	0	0	0	0	0	0	0	1	0.201681	0.201681	0.201681	0.201681	0	0	0	0	0	0	0	0	0	0	0	0	0
74789334	G	C	7-74789334-G-C	10	0.107692	0.227273	0.153794	0.158697	0.0413367	10	0.107692	0.227273	0.153794	0.158697	0.0413367	0	0	0	0	0	0	0	0	0	0	0	0	0	0	0	0	0	0	0	0	0	0	0	0
74789357	C	T	7-74789357-C-T	18	0.1	0.203704	0.164391	0.160696	0.0284323	18	0.1	0.203704	0.164391	0.160696	0.0284323	0	0	0	0	0	0	0	0	0	0	0	0	0	0	0	0	0	0	0	0	0	0	0	0
74789365	T	C	7-74789365-T-C	1	0.174312	0.174312	0.174312	0.174312	0	0	0	0	0	0	0	0	0	0	0	0	0	0	0	0	0	0	0	1	0.174312	0.174312	0.174312	0.174312	0	0	0	0	0	0	0
74789368	C	T	7-74789368-C-T	177	0.0973451	0.421569	0.161905	0.17298	0.052879	172	0.0973451	0.421569	0.163015	0.174051	0.0532086	3	0.12605	0.144231	0.137615	0.135965	0.00920172	0	0	0	0	0	0	2	0.115789	0.157025	0.136407	0.136407	0.0291578	0	0	0	0	0	0
74789400	T	C	7-74789400-T-C	8	0.151515	0.230769	0.189892	0.187643	0.0240859	0	0	0	0	0	0	8	0.151515	0.230769	0.189892	0.187643	0.0240859	0	0	0	0	0	0	0	0	0	0	0	0	0	0	0	0	0	0
74789402	G	C	7-74789402-G-C	4	0.213592	0.283186	0.229668	0.239028	0.031	2	0.222222	0.283186	0.252704	0.252704	0.0431078	1	0.213592	0.213592	0.213592	0.213592	0	0	0	0	0	0	0	1	0.237113	0.237113	0.237113	0.237113	0	0	0	0	0	0	0
74789408	A	G	7-74789408-A-G	1	0.176471	0.176471	0.176471	0.176471	0	0	0	0	0	0	0	0	0	0	0	0	0	0	0	0	0	0	0	0	0	0	0	0	0	1	0.176471	0.176471	0.176471	0.176471	0
74789411	T	G	7-74789411-T-G	13	0.12	0.228571	0.157895	0.164861	0.0309309	10	0.12	0.228571	0.152647	0.157684	0.0289916	3	0.170213	0.222222	0.173913	0.188783	0.0290185	0	0	0	0	0	0	0	0	0	0	0	0	0	0	0	0	0	0
74789415	A	G	7-74789415-A-G	1	0.161905	0.161905	0.161905	0.161905	0	1	0.161905	0.161905	0.161905	0.161905	0	0	0	0	0	0	0	0	0	0	0	0	0	0	0	0	0	0	0	0	0	0	0	0	0
74789452	C	T	7-74789452-C-T	2	0.227273	0.278481	0.252877	0.252877	0.0362097	2	0.227273	0.278481	0.252877	0.252877	0.0362097	0	0	0	0	0	0	0	0	0	0	0	0	0	0	0	0	0	0	0	0	0	0	0	0
74789458	A	G	7-74789458-A-G	2	0.103896	0.1875	0.145698	0.145698	0.0591169	2	0.103896	0.1875	0.145698	0.145698	0.0591169	0	0	0	0	0	0	0	0	0	0	0	0	0	0	0	0	0	0	0	0	0	0	0	0
74789469	C	T	7-74789469-C-T	1	0.137931	0.137931	0.137931	0.137931	0	1	0.137931	0.137931	0.137931	0.137931	0	0	0	0	0	0	0	0	0	0	0	0	0	0	0	0	0	0	0	0	0	0	0	0	0
74789492	C	T	7-74789492-C-T	2498	0.0810811	0.578313	0.25974	0.261915	0.057573	661	0.0895522	0.578313	0.261538	0.267291	0.0565325	327	0.0810811	0.426471	0.257576	0.259016	0.0597301	505	0.101266	0.418919	0.256757	0.260939	0.0567752	518	0.0810811	0.518072	0.254391	0.256569	0.0612175	487	0.108696	0.417722	0.264706	0.263262	0.0537518
74789497	T	A	7-74789497-T-A	2498	0.08	0.561798	0.259259	0.259845	0.0585273	661	0.0819672	0.561798	0.258065	0.2599	0.0612949	327	0.0864198	0.438356	0.26087	0.261099	0.0597976	505	0.0933333	0.432836	0.259259	0.261555	0.0554645	518	0.08	0.520548	0.256757	0.256261	0.0607838	487	0.1	0.432836	0.26087	0.260966	0.0543974
74774449*	C	G,*	7-74774449*-C-G,*	1	0.0818182	0.0818182	0.0818182	0.0818182	0	0	0	0	0	0	0	0	0	0	0	0	0	1	0.0818182	0.0818182	0.0818182	0.0818182	0	0	0	0	0	0	0	0	0	0	0	0	0
74774564*	A	*,T	7-74774564*-A-*,T	9	0.121212	0.227642	0.181818	0.176351	0.0352976	0	0	0	0	0	0	3	0.138614	0.181818	0.153226	0.157886	0.0219759	0	0	0	0	0	0	3	0.121212	0.192771	0.160494	0.158159	0.0358366	3	0.2	0.227642	0.211382	0.213008	0.0138927
74774565*	G	*,C	7-74774565*-G-*,C	9	0.121212	0.227642	0.181818	0.176351	0.0352976	0	0	0	0	0	0	3	0.138614	0.181818	0.153226	0.157886	0.0219759	0	0	0	0	0	0	3	0.121212	0.192771	0.160494	0.158159	0.0358366	3	0.2	0.227642	0.211382	0.213008	0.0138927
74775745*	T	G,*	7-74775745*-T-G,*	6	0.142857	0.283186	0.188088	0.195578	0.054189	0	0	0	0	0	0	0	0	0	0	0	0	6	0.142857	0.283186	0.188088	0.195578	0.054189	0	0	0	0	0	0	0	0	0	0	0	0
74776434*	C	T,*	7-74776434*-C-T,*	1	0.145455	0.145455	0.145455	0.145455	0	0	0	0	0	0	0	0	0	0	0	0	0	0	0	0	0	0	0	0	0	0	0	0	0	1	0.145455	0.145455	0.145455	0.145455	0
74776767*	A	C,*	7-74776767*-A-C,*	20	0.0847458	0.25	0.118846	0.131068	0.0431668	4	0.0952381	0.145833	0.114035	0.117285	0.0221818	3	0.0923077	0.133333	0.108108	0.11125	0.0206925	2	0.0847458	0.196078	0.140412	0.140412	0.0787241	6	0.0851064	0.173913	0.114878	0.117027	0.0310205	5	0.113636	0.25	0.166667	0.167098	0.0553996
74781042*	T	G,*	7-74781042*-T-G,*	1	0.163399	0.163399	0.163399	0.163399	0	0	0	0	0	0	0	0	0	0	0	0	0	1	0.163399	0.163399	0.163399	0.163399	0	0	0	0	0	0	0	0	0	0	0	0	0
74781259*	AAAAAAAG	A,*	7-74781259*-AAAAAAAG-A,*	260	0.0810811	0.423529	0.164368	0.171723	0.0541619	35	0.0963855	0.245283	0.17	0.164112	0.0406445	31	0.0888889	0.4	0.171053	0.182564	0.0643219	18	0.103896	0.2375	0.160392	0.170248	0.0386676	87	0.0810811	0.413333	0.168675	0.171479	0.0543941	89	0.0816327	0.423529	0.156863	0.171477	0.0577913
74784499*	C	T,*	7-74784499*-C-T,*	1	0.182927	0.182927	0.182927	0.182927	0	1	0.182927	0.182927	0.182927	0.182927	0	0	0	0	0	0	0	0	0	0	0	0	0	0	0	0	0	0	0	0	0	0	0	0	0
74785941*	G	T,*	7-74785941*-G-T,*	3	0.119565	0.262626	0.133333	0.171842	0.0789226	0	0	0	0	0	0	0	0	0	0	0	0	0	0	0	0	0	0	0	0	0	0	0	0	3	0.119565	0.262626	0.133333	0.171842	0.0789226
74788173*	G	A,*	7-74788173*-G-A,*	672	0.0839695	0.569343	0.185308	0.213646	0.081456	497	0.0839695	0.569343	0.189394	0.225709	0.0875069	43	0.114865	0.432	0.19084	0.19269	0.0527263	42	0.100671	0.419355	0.167226	0.174144	0.0525239	70	0.113333	0.353333	0.170732	0.173621	0.0378841	20	0.097561	0.274336	0.185286	0.182001	0.0436664
74788178*	G	*,A	7-74788178*-G-*,A	2	0.116438	0.155738	0.136088	0.136088	0.0277888	0	0	0	0	0	0	0	0	0	0	0	0	0	0	0	0	0	0	0	0	0	0	0	0	2	0.116438	0.155738	0.136088	0.136088	0.0277888
74788183*	C	*,T	7-74788183*-C-*,T	2	0.116438	0.155738	0.136088	0.136088	0.0277888	0	0	0	0	0	0	0	0	0	0	0	0	0	0	0	0	0	0	0	0	0	0	0	0	2	0.116438	0.155738	0.136088	0.136088	0.0277888
74788777*	T	C,*	7-74788777*-T-C,*	2500	0.0857143	0.627119	0.333333	0.330944	0.0533958	659	0.11811	0.559055	0.335227	0.331658	0.0570067	328	0.0857143	0.48538	0.328244	0.330263	0.0539622	505	0.15894	0.510067	0.331288	0.332611	0.0497648	521	0.115108	0.627119	0.333333	0.330039	0.0580635	487	0.162393	0.50495	0.330827	0.329673	0.0460364
74788836*	G	*,C	7-74788836*-G-*,C	1	0.162963	0.162963	0.162963	0.162963	0	0	0	0	0	0	0	1	0.162963	0.162963	0.162963	0.162963	0	0	0	0	0	0	0	0	0	0	0	0	0	0	0	0	0	0	0
74788838*	G	*,A	7-74788838*-G-*,A	1	0.162963	0.162963	0.162963	0.162963	0	0	0	0	0	0	0	1	0.162963	0.162963	0.162963	0.162963	0	0	0	0	0	0	0	0	0	0	0	0	0	0	0	0	0	0	0
74788839*	GC	*,G	7-74788839*-GC-*,G	1	0.162963	0.162963	0.162963	0.162963	0	0	0	0	0	0	0	1	0.162963	0.162963	0.162963	0.162963	0	0	0	0	0	0	0	0	0	0	0	0	0	0	0	0	0	0	0
74788845*	T	G,*	7-74788845*-T-G,*	2499	0.262774	0.896	0.660194	0.652607	0.0623575	660	0.262774	0.896	0.657275	0.645045	0.0734634	326	0.411765	0.797753	0.659091	0.656567	0.0586038	503	0.431373	0.827068	0.66055	0.656043	0.051445	522	0.415094	0.865672	0.658226	0.647449	0.065816	488	0.449438	0.854962	0.663636	0.662162	0.0526112
74789225*	C	G,*	7-74789225*-C-G,*	138	0.103774	0.361111	0.165156	0.168003	0.0411667	135	0.103774	0.361111	0.163934	0.167395	0.0412004	2	0.181818	0.234848	0.208333	0.208333	0.0374981	0	0	0	0	0	0	1	0.169492	0.169492	0.169492	0.169492	0	0	0	0	0	0	0
74789227*	A	*,G	7-74789227*-A-*,G	3	0.118644	0.198718	0.14876	0.155374	0.0404446	0	0	0	0	0	0	0	0	0	0	0	0	0	0	0	0	0	0	0	0	0	0	0	0	3	0.118644	0.198718	0.14876	0.155374	0.0404446
